# Supplementary material for: Integrated 16S rRNA Sequencing, Metagenomics, and Metabolomics to Characterize Gut Microbial Composition, Function, and Fecal Metabolic Phenotype in Non-obese Type 2 Diabetic Goto-Kakizaki Rats
Source: Front Microbiol. 2020 Jan 20;10:3141. doi: 10.3389/fmicb.2019.03141 (PMC6984327; doi:10.3389/fmicb.2019.03141)
Supplement: TABLE S1 — The different fecal metabolites with VIP > 1 and P < 0.05 between GK rats and Wistar rats. [file Table_1.XLS]

## Sheet: VIP>1.0
Metabolite	VIP_value	P_value	DM_12	DM_15	DM_18	DM_19	DM_26	DM_28	DM_331	DM_333	DM_37	DM_38	DM_42	DM_43	DM_44	DM_45	DM_46	Con_54	Con_55	Con_56	Con_57	Con_63	Con_64	Con_68	Con_91	Con_92	Con_93	Con_94	Con_95	Con_96	Con_97	Con_98
Pipecolic acid	1.425	0.001154	-0.7441	-0.924	-0.5466	-0.907	-0.9909	-1.0339	-0.716	1.3267	-1.0523	-1.0485	-0.5847	-0.857	-0.1164	0.0071	-0.1386	-0.9781	-0.7861	-0.3341	-0.9511	-0.5654	-0.0196	1.2502	1.3557	1.3144	1.331	1.3292	1.4291	1.382	1.3066	1.2625
3-Methylglutaric acid	1.0359	0.001059	-0.7129	-0.873	-0.8921	-0.9401	-0.8721	-0.9091	0.4782	-0.8845	-0.9941	-0.9863	-0.07	-0.7703	0.3637	-0.9404	0.6259	0.5546	-0.3886	-0.7001	-0.582	-0.7105	0.5643	1.6049	0.3377	2.2884	1.6485	1.1576	0.3382	1.2782	1.749	-0.7633
2(R)-hydroxyicosanoic acid	1.3975	5.999e-06	-0.9342	0.3794	-1.7301	-0.3865	-1.4389	-0.6679	1.3346	-0.6363	-1.5381	-1.3559	-1.7327	-0.2633	-0.4852	-0.6601	-0.569	0.7484	0.9196	0.2865	0.7841	1.012	1.2947	-0.3516	1.3122	0.8986	0.4113	0.3195	1.238	0.3731	1.5659	-0.1282
2(R)-hydroxydocosanoic acid	1.1943	1.742e-05	-1.0231	0.4753	-1.2033	-0.4561	-0.5281	-0.9332	1.1734	-0.4311	-1.4982	-2.0027	-1.8491	-0.3329	-0.4367	-0.5876	-0.6732	0.7429	0.8913	0.3501	0.8534	1.2857	1.7585	-0.2236	1.1131	0.6572	-0.0228	-0.2115	1.2771	0.3226	1.4622	0.0505
Tetradecanedioic acid	1.5887	1.079e-07	-1.214	0.1186	0.0651	-1.3122	-0.6679	-1.2206	-0.4156	-1.2215	-1.2819	-0.3522	-0.8131	-1.0536	-0.9261	-0.2289	-1.2846	1.3149	1.3661	1.0582	1.0024	0.4913	0.666	-0.995	0.0517	1.3841	0.7249	1.074	1.2856	0.8312	1.6554	-0.1024
1,11-Undecanedicarboxylic acid	1.451	9.192e-07	-1.2756	-0.0059	-0.2306	-1.3064	-0.4523	-0.3766	-0.0052	-0.0152	-1.3687	-1.121	-0.5729	-1.8195	-1.9509	0.2338	-0.9941	1.0902	1.5548	0.8342	0.938	0.6125	0.6388	-0.542	0.1209	0.6878	1.5533	0.8117	0.5264	1.209	1.4318	-0.2066
1-Stearoylglycerophosphoglycerol	1.1738	2.079e-09	-1.5127	-0.8587	-1.2706	-0.5839	-0.2761	-0.6108	-0.0826	-0.7928	-0.9973	-1.0721	-0.3591	-0.4912	-1.3534	-1.4065	-0.9172	1.5539	1.4117	0.4854	0.4628	1.1662	0.7458	0.2388	-0.2456	0.8977	1.4978	1.2222	0.8085	0.6348	1.8078	-0.1027
PG(15:0/0:0)	1.4605	6.327e-07	-1.3874	-1.0683	-1.2038	-0.6199	-0.3602	-0.3578	-0.2767	-0.4412	0.1631	0.1481	-1.6206	-1.4212	-1.028	-0.8247	-1.0654	1.7231	1.3652	0.2641	0.1018	0.4435	0.6717	0.0833	0.1797	1.3622	1.566	1.3452	0.523	0.6117	1.7882	-0.6646
PG(18:0/0:0)[U]	1.3051	1.235e-07	-1.2782	-0.0597	-0.6109	-0.9438	-1.0119	-0.4513	-0.5865	-0.2536	-0.6264	-0.503	-0.9979	-1.1705	-1.5359	-0.6667	-1.0804	1.3586	0.9256	0.2258	0.0622	1.1022	0.7227	0.0415	0.0212	1.6432	1.3943	1.2168	0.7997	0.9551	2.146	-0.8379
PG(18:1(9Z)/0:0)	1.2771	4.677e-08	-1.169	-0.4594	-0.3609	-0.931	-1.0154	-0.7646	-0.7489	-0.3298	-0.4076	-0.2585	-1.3608	-1.1878	-1.3759	-0.5543	-1.0714	1.2359	0.9375	0.2133	0.2749	1.1157	0.3633	0.2879	0.3671	1.6149	1.255	1.29	0.9516	1.006	2.0941	-1.012
2,3-Dinor-6-keto-prostaglandin F1 a	1.4169	8.492e-07	-0.4857	-0.5907	-0.2478	0.1339	-0.3246	-0.2139	-0.1808	0.2058	-0.8685	-0.8306	-2.3088	-0.2783	-1.5865	-1.0839	-2.6225	0.9393	0.8277	0.3469	0.7502	0.5605	0.7752	0.2509	0.9171	1.1119	0.743	0.9684	1.0761	1.0901	1.2103	-0.2845
norerythromycin	1.4094	1.447e-06	-0.9481	-0.804	-0.6745	-0.5441	-0.2567	-0.0357	-0.0093	-0.0918	-1.8821	-1.0415	-1.0669	-0.8184	-0.5745	-0.5174	-1.8655	0.3977	0.8072	0.0598	0.5832	0.2727	1.1786	0.7677	1.9869	1.3641	0.7185	1.2594	0.7583	0.8394	1.4303	-1.2934
4-(2-Aminophenyl)-2,4-dioxobutanoic acid	1.3348	5.848e-06	-1.1685	-1.3501	-1.3675	-1.4311	0.3328	0.1812	-0.3801	0.3512	-1.4596	-1.4526	-1.0373	-0.0968	-0.3601	-0.2066	-1.2476	1.4333	0.8071	0.4821	0.2731	0.3908	0.6605	-0.6168	0.5805	1.4047	1.9369	0.5124	1.4933	0.5077	1.2171	-0.39
Chenodeoxycholic Acid	1.1415	8.813e-05	-2.2264	0.0377	-1.1776	0.037	-0.1676	-0.0934	0.6684	0.4359	-0.7437	-0.7883	-1.4318	-0.2557	-0.6885	-0.972	-2.282	0.6671	1.0535	-0.0782	0.6771	0.562	0.4648	-0.9546	0.6386	1.2623	1.7525	1.052	1.0497	0.6142	0.9678	-0.081
Imidapril	1.1547	4.206e-06	-0.1205	-0.44	-1.2914	-0.6003	-0.4223	-0.0663	0.2961	0.7906	-1.8512	-1.3812	-1.0032	-2.1901	-1.132	-0.8655	-0.5241	0.2748	0.3115	0.8648	0.6661	-0.6763	1.1398	-0.0309	1.2735	1.6945	1.1025	0.9417	1.0109	0.8415	0.7848	0.6024
Genipic acid	1.2307	2.517e-07	-0.875	-0.8422	-0.8634	-0.4634	0.4223	-0.7737	-0.9362	-0.7165	-0.9838	-0.9723	-0.9252	-1	-1.0553	-0.6587	-0.9612	1.4499	0.7386	0.9082	1.3166	0.7379	0.2684	-0.6751	0.6678	1.5824	0.3631	0.9179	0.276	1.8727	1.9457	-0.7657
5-Acetyl-2,3-dihydro-1H-pyrrolizine	1.169	3.081e-05	-0.4013	-1.2096	-1.2265	0.0332	-0.4772	-0.0037	-0.309	0.6918	-1.3128	-1.3126	-0.3597	-1.3344	-1.3777	-0.184	-1.3038	1.1629	0.6329	1.0506	0.6723	0.8077	0.787	-1.1372	0.9349	1.58	0.3962	0.5284	0.9025	1.526	1.3919	-1.1486
Procurcumadiol	1.3122	7.429e-07	-0.6229	0.0445	-2.3594	-0.4463	-1.1987	0.0894	-1.5016	-0.2917	-0.6152	-1.468	-0.0249	-0.2705	-1.7997	-0.2703	-0.585	1.1024	1.1529	0.3301	1.282	0.4335	0.8668	-0.5439	1.0381	1.2707	0.3437	0.7828	1.0466	0.9368	1.3645	-0.087
m-Coumaric acid	1.2795	3.229e-07	-0.1496	-0.8254	-1.1982	-1.0853	-1.0636	-0.3761	-0.6106	0.3049	-1.3247	-1.0226	-0.0121	-0.9435	-2.0946	-0.0041	-1.1359	1.1893	1.4776	0.4304	0.9142	0.4493	0.6547	-0.1198	0.787	1.3347	1.1826	1.2159	0.0468	0.9192	1.6757	-0.6162
4-Hydroxybenzaldehyde	1.0333	2.325e-06	-0.5869	-1.1723	-1.3701	-0.4384	-0.7644	-0.3863	-0.4052	0.2393	-0.4191	-1.1051	-0.3538	-0.8756	-1.8937	-0.3852	-1.0716	1.3609	1.5037	0.0476	0.8007	0.4783	0.6401	-0.5341	0.6345	1.3723	0.9141	1.3782	0.5299	1.0834	1.9102	-1.1317
1,25-Dihydroxyvitamin D3-26,23-lactone	1.1911	6.385e-10	-0.3962	-0.7186	-0.9827	-0.9357	-1.1553	-0.689	0.0234	-0.3142	-1.1402	-0.9003	-1.0152	-1.0624	-1.3898	-1.0579	-1.0374	1.1638	0.8531	0.7349	1.1365	0.5335	1.0147	-0.1268	1.1964	0.9384	1.0472	1.3485	1.4065	1.4042	0.9962	-0.8755
Resibufogenin	1.3529	3.588e-13	-0.8561	-1.4296	-1.1438	-0.7878	-1.024	-0.6923	-0.1646	-0.5529	-1.2484	-1.2131	-0.802	-0.5605	-1.3751	-0.9771	-0.7924	0.8246	1.1114	1.1177	1.5168	0.7172	0.9133	-0.0758	1.231	1.1181	1.1354	1.1032	1.0933	1.202	0.4709	0.1406
26,27-dinor-3α,6α,12α-trihydroxy-5β-cholestan-24-one	1.2107	2.017e-12	-1.1513	-1.087	-1.0379	-0.6003	-0.951	-0.5098	-0.0619	-0.3592	-1.485	-1.3544	-0.9399	-0.9575	-0.9415	-1.2941	-0.7349	1.2004	1.2945	0.5847	1.0036	0.8665	0.6351	0.2029	0.7944	1.1153	1.12	1.3569	1.2308	0.9883	1.2842	-0.2119
cholesta-5,22E-dien-3β-ol	1.5106	6.201e-14	-1.2305	-0.498	-1.0384	-0.9168	-0.8933	-0.654	-0.3883	-1.155	-0.9812	-0.9809	-0.9519	-1.1038	-0.941	-1.1292	-0.8944	1.2728	1.6491	1.1119	1.4831	0.957	0.8651	0.1029	1.0317	0.6853	0.5867	1.1102	0.8148	1.0094	1.1611	-0.084
5-trans Prostaglandin D2	1.5844	2.382e-19	-1.1483	-0.8757	-1.0628	-0.7847	-0.8955	-0.567	-0.8652	-0.6838	-1.074	-1.0891	-0.711	-0.96	-1.6871	-0.9284	-1.0157	0.9932	0.883	0.9344	0.8633	0.8778	1.0066	0.5228	0.8871	1.1239	1.0707	1.21	0.9313	1.3303	1.0966	0.6172
MG(20:4(8Z,11Z,14Z,17Z)/0:0/0:0)	1.474	3.056e-16	-1.1434	-0.8338	-1.1718	-0.865	-1.1517	-0.5871	-0.4114	-0.8591	-1.1052	-1.0887	-0.8211	-0.7262	-1.1626	-1.3389	-0.8105	1.4106	1.1254	0.8585	0.7466	0.9204	0.7997	0.7384	1.1835	0.7028	0.6977	1.2827	1.0056	1.2583	1.297	0.0491
(24R)-24,26-dihydroxyvitamin D2	1.0985	7.442e-10	-1.0475	-1.5389	-1.2831	-0.8346	-0.8105	-0.4191	-0.4469	-0.8426	-0.1424	0.0214	-1.0914	-1.231	-1.1901	-0.9188	-0.9729	1.1063	1.0897	0.1664	1.3729	0.5184	0.1455	-0.0985	0.9004	1.3935	1.6347	1.1771	1.309	0.9726	1.1858	-0.1257
24-Nor-5β-cholane-3α,6α,23-triol	1.3207	1.267e-16	-0.9685	-0.6364	-0.642	-0.8984	-1.0198	-0.6505	-0.5493	-1.1136	-1.2068	-1.2251	-0.8425	-0.9227	-1.1846	-1.1757	-1.0822	1.1784	1.238	0.755	1.0946	0.9113	0.7623	0.1002	0.8446	1.3112	1.0962	1.2436	0.9527	0.9488	1.3123	0.3689
5a-Cholestane-3a,7a,12a,25-tetrol	1.8106	2.158e-17	-1.1043	-1.0752	-0.9393	-0.8998	-0.9336	-0.6856	-0.3623	-0.8325	-1.0521	-1.031	-1.1377	-1.2643	-0.9872	-0.8611	-1.0282	1.2281	1.1527	0.5956	1.0228	0.9031	0.6671	0.058	0.9449	1.2319	1.1791	1.1798	1.0336	1.0556	1.2612	0.6805
7alpha,12alpha,24-trihydroxy-5beta-cholestan-3-one	1.5315	2.893e-12	-0.9499	-0.9044	-0.5499	-0.4893	-0.921	-0.4269	-0.5075	-0.7095	-1.2533	-1.0719	-1.0106	-1.1496	-1.2808	-1.0597	-1.1465	1.3659	1.2003	0.3768	1.1411	0.9135	0.3427	-0.5829	0.9392	1.2558	1.2226	1.1424	1.1086	1.0798	1.321	0.6039
5,6-epoxy-18R-HEPE	1.2052	3.763e-14	-1.3269	-0.8815	-1.044	-0.6701	-0.4628	-0.4241	-0.7409	-0.5318	-0.9189	-1.0087	-1.0534	-0.8614	-1.0302	-1.5353	-1.3024	1.0852	0.6804	0.5847	1.0045	0.6591	1.0761	0.025	1.2133	1.0735	0.951	1.1663	1.1728	1.4561	1.3455	0.2992
16-Dehydroepicalcitriol	1.1028	2.202e-13	-0.8548	-1.1562	-0.9615	-0.3649	-0.9559	-0.5543	-0.929	-0.372	-0.9497	-0.8905	-1.3394	-1.0759	-1.0497	-0.9012	-1.3047	0.8718	0.8266	0.2457	1.0361	0.578	0.4199	0.084	1.1148	1.2293	1.1865	1.5323	1.5262	1.3205	1.2232	0.4648
LysoPE(14:0/0:0)	1.6498	1.086e-12	-0.7715	-0.6307	-1.0799	-1.4381	-1.4045	-0.5816	-1.1005	-0.1872	-0.6257	-0.5893	-0.805	-1.1849	-1.5897	-0.2993	-1.2356	1.1781	0.9049	1.0215	0.6532	1.1375	0.8968	0.5065	0.8812	1.2706	1.0669	0.8033	0.9901	1.2402	1.2228	-0.2501
Oenanthic ether	1.624	2.203e-10	-0.1777	-0.4409	-1.1033	-1.2522	-1.2368	-0.0493	-1.2396	0.1545	-1.2879	-1.2791	-0.6732	-1.1177	-1.3335	-0.8555	-1.0327	1.2364	0.8138	0.7392	0.9087	1.3123	0.912	0.1353	0.2007	1.2524	1.0805	1.2323	1.1899	1.4857	0.5112	-0.0858
(3beta,9beta)-7-Drimene-3,11,12-triol	1.7984	8.993e-10	-0.9489	-0.5069	-1.0065	-1.3318	-0.7341	-0.1597	-0.9774	-0.5329	-0.9492	-1.1115	-0.2768	-0.2324	-1.8606	-0.701	-1.3894	1.1411	1.2975	-0.3148	1.2839	0.7985	1.121	-0.1427	0.9236	1.2817	0.8631	0.9986	1.07	1.1416	1.3275	-0.0715
12-Ketodeoxycholic acid	1.883	6.465e-14	-0.9069	-0.3651	-0.7411	-1.1297	-1.0063	-0.9635	-0.6715	-0.9203	-1.0474	-1.007	-0.8177	-1.0611	-1.3215	-0.8647	-0.93	1.3277	1.2005	0.6482	1.2693	0.7566	0.8325	0.1858	1.3136	1.1	1.4212	1.1177	0.5635	0.7466	1.4396	-0.1689
Pregnan-20-one, 17-(acetyloxy)-3-hydroxy-6-methyl-, (3a,5b,6a)-	1.4457	3.776e-11	-0.651	-0.0563	-0.5229	-1.285	-1.1232	-0.9424	-0.6247	-0.8817	-0.8067	-0.791	-0.7622	-1.1587	-1.7588	-0.787	-1.0003	1.2973	1.0248	0.6893	0.9941	0.901	0.8844	0.1762	1.1891	1.2757	1.4	1.0485	0.3773	0.7918	1.5805	-0.478
Dodecanedioic acid	1.2518	7.342e-11	-0.6386	-0.3706	-0.5164	-0.8574	-0.8882	-0.6047	-1.2053	-0.6892	-1.2432	-1.1266	-0.4334	-0.6281	-2.0609	-1.059	-0.7484	1.4044	0.9801	0.7414	0.6672	0.9404	0.9954	0.0456	0.5628	1.1327	0.9575	1.0992	0.7628	1.4166	1.6809	-0.3171
12alpha-hydroxy-3-oxo-5beta-cholan-24-oic Acid	1.2024	1.681e-11	-0.7951	-0.5939	-0.6222	-1.2338	-1.0466	-0.9214	-0.7592	-0.8209	-0.9468	-0.9253	-0.6949	-0.8312	-1.092	-0.9172	-1.0454	1.5222	1.13	0.4137	0.4536	0.9796	1.0102	0.2008	0.6624	1.4474	1.4519	1.1272	0.3688	0.9009	1.964	-0.3868
21-hydroxyallopregnanolone	1.5523	2.937e-10	-1.1711	-0.9809	-0.9832	-0.8587	-0.8185	-1.1186	-1.3766	-0.9444	-0.7246	-0.7844	-0.8189	-1.1697	-0.704	0.3926	-0.8237	0.42	0.8149	1.3405	0.5193	0.3635	0.9476	0.5166	0.5398	0.9765	1.0499	1.794	1.4158	1.8512	0.6622	-0.3272
5alpha-pregnane-3,20-dione	1.3738	9.018e-10	-1.1319	-1.0457	-1.3235	-0.5305	-0.9143	-0.7044	-1.0651	-0.4193	-0.8685	-0.7003	-1.0483	-1.3808	-1.3079	0.2773	-0.5555	0.8998	0.5949	0.7887	0.2608	0.2747	0.498	0.3103	0.9078	0.8392	1.2506	2.0512	1.2959	1.9626	0.7016	0.0827
17a-Hydroxypregnenolone	1.5134	2.47e-09	-1.1157	-2.1352	-1.8846	-1.3267	-0.3617	-0.6851	-0.7329	-0.7312	-0.5356	-0.6317	-0.6865	-1.2046	-0.5173	0.469	-0.4764	0.7252	0.9607	1.1179	0.6668	0.5636	0.9422	0.3577	0.8468	0.877	1.3519	1.3325	0.9639	1.3855	0.6608	-0.1963
5-cis Carbaprostacyclin	1.5808	1.345e-15	-1.0889	-1.4023	-1.4627	-1.0985	-0.6779	-0.6814	-0.9902	-0.7994	-0.8827	-0.8098	-0.9616	-1.2051	-0.838	-0.1578	-0.9433	1.0467	0.9447	0.9847	0.7807	0.8241	1.1444	0.6235	0.9914	0.7518	1.2833	1.3354	1.0264	1.3455	0.8599	0.0571
15-methyl-15S-PGD2	1.317	1.109e-12	-1.3454	-1.4314	-1.2701	-0.8194	-0.6231	-0.672	-0.7934	-0.6596	-0.7521	-0.7201	-1.0791	-1.224	-0.7165	-0.2995	-1.1155	1.0192	0.9032	1.121	1.0942	1.1838	0.8951	0.0994	1.093	1.1308	1.4261	1.1315	0.8994	1.1463	0.843	-0.4646
(±)-Enterolactone	1.5733	5.135e-15	-0.904	-1.5747	-1.8495	-0.2895	-0.6035	-0.6016	-0.9197	-0.5053	-1.0334	-1.1019	-0.9826	-0.6108	-0.7332	-1.2416	-0.9711	1.0072	0.9434	0.8925	0.8655	1.0429	1.2133	1.0209	0.9657	0.9565	0.1314	0.9804	0.9078	1.1521	0.9395	0.9032
Enterolactone	1.3283	6.388e-13	-0.7745	-1.5837	-1.794	-0.2128	-0.4395	-0.482	-0.7427	-0.5359	-1.4168	-1.4638	-0.8517	-0.3569	-0.8423	-1.2493	-0.8246	1.1148	1.0678	0.94	0.9558	1.1913	1.2901	0.9076	0.8348	0.9145	0.1269	0.8175	0.8674	1.1091	0.9367	0.4962
Polyporusterone F	1.1769	1.945e-12	-1.1522	-1.2566	-1.365	-0.8521	-0.708	-0.2709	-0.4294	-0.3471	-1.5938	-1.3983	-0.7502	-1.1007	-0.6613	-0.5912	-0.9923	1.1419	0.3655	0.6868	0.7082	0.6509	0.4634	0.2397	1.0425	0.8372	1.271	1.4306	1.5494	1.4539	1.1198	0.5083
(6beta,22E)-6-Hydroxystigmasta-4,22-dien-3-one	1.6421	4.198e-13	-0.895	-1.4233	-1.2841	-0.7692	-0.9608	-0.6047	-0.8141	-0.9153	-1.157	-1.2037	-0.2628	-0.7487	-0.9503	-0.9092	-0.7086	1.0241	0.8534	0.4881	0.9336	0.6499	0.8316	-0.2018	0.8991	1.4229	0.9209	1.6775	0.8917	1.6185	1.1647	0.4324
(3beta,17alpha,23S)-17,23-Epoxy-3,29-dihydroxy-27-norlanost-8-en-24-one	1.5581	2.711e-13	-1.2754	-1.5379	-1.883	-0.8818	-0.7876	-0.1859	-0.5187	-0.7304	-1.0086	-0.9759	-0.2273	-0.5163	-1.4161	-0.9726	-0.7251	0.9524	0.9398	0.4733	0.9383	1.3128	0.6592	0.708	0.7207	1.1313	0.8213	1.0866	1.4344	1.1292	0.789	0.5467
p-Salicylic acid	1.2245	0.0002718	-0.258	-2.2384	-2.579	-0.2494	-0.4512	0.3132	-0.1775	0.4151	-0.1264	-0.0191	-1.4318	0.1367	-0.3095	0.3726	-2.5145	0.8439	0.2929	1.0568	0.6098	1.0996	-0.3936	0.9807	0.843	0.516	0.0727	0.63	0.6604	1.0065	0.7787	0.1199
N,N-(2,2-dihydroxy-ethyl) arachidonoyl amine	1.2278	3.786e-05	-0.5158	-0.8729	-0.5023	-0.427	-0.5625	-0.7497	-1.1043	-0.7069	-0.5014	-0.8139	-0.9813	-0.959	-0.3612	-0.3581	-0.5886	1.8826	-0.8771	1.2887	-0.491	0.248	-0.8286	0.1337	0.361	1.115	0.9427	2.0263	2.137	1.8369	0.4472	-0.2174
Riesling acetal	1.2663	0.000347	-1.2644	-0.3442	-1.2581	0.3111	-0.3865	-0.0677	-0.1056	0.2753	-0.4796	-0.3484	-1.292	-1.3331	-1.3634	-1.2752	-0.0615	1.437	0.5221	0.3746	-0.7809	1.259	0.5852	0.8303	0.6458	-1.1271	0.6648	2.1726	0.6235	1.6754	1.1323	-1.0214
3-Methyladipic acid	1.0648	3.913e-05	-0.7394	-0.7637	-0.6095	-0.4448	-0.4434	-0.4072	-0.4754	-0.5795	-0.9397	-1.1539	-0.6133	-0.5232	-0.7552	-1.0904	-0.4532	1.9862	0.1152	0.1601	-0.2016	1.4072	0.1933	1.4115	0.3363	0.2202	-0.6471	2.4019	0.8654	2.3507	0.2896	-0.8972
Norambreinolide	1.1693	0.0001128	-0.4849	1.1649	-0.8091	-0.9048	-0.8859	-0.832	-0.8893	-0.7988	-0.9485	-0.9376	0.4416	-0.8609	-1.0047	-0.9144	-0.8727	0.8861	0.6202	0.3273	1.6233	2.1347	1.338	1.8022	-0.0617	-0.5465	-0.664	-0.1572	1.3534	1.0163	0.4605	-0.5954
Tetrahydrocortisone	1.3511	5.324e-07	-0.3433	0.3201	-0.28	-0.5993	-1.5105	-0.9409	-1.9399	-1.2363	-0.8708	-0.8346	0.1472	-0.1311	-0.9842	-1.1817	-1.0253	0.7578	1.0253	1.3413	1.7559	0.9124	1.1958	0.1146	1.1356	0.8629	0.2394	0.6583	0.8476	1.2086	0.477	-1.1219
PE(16:0/0:0)	1.0072	5.271e-06	0.189	0.3461	-0.8251	-1.3101	-1.7367	-0.1452	-1.825	-0.2221	-0.5395	-0.4085	-0.6521	-1.0549	-1.6954	0.0319	-0.8797	1.186	1.0021	1.2774	0.7853	1.355	1.3536	0.557	0.6471	0.8146	0.459	0.265	0.4626	1.3637	0.5969	-1.3979
Prosopinine	1.3735	1.327e-06	-0.4706	-1.0026	0.2313	-1.3326	-1.1884	-0.432	-1.2716	-0.0798	-0.6422	-0.3051	-0.6358	-0.2352	-1.3631	-1.2397	-1.1885	-0.3924	1.9042	0.1627	1.835	0.7379	1.5002	0.6884	1.0265	1.8809	-0.1795	0.3411	-0.4119	0.3616	0.9481	0.7532
Carbamazepine-O-quinone	1.0946	9.226e-05	0.4406	-0.8749	-0.3822	-1.0056	-0.9984	-0.4916	-1.0025	0.4451	-1.074	-1.0609	-0.6688	0.0854	-1.1419	-0.9154	-0.9825	0.719	1.2855	0.9609	0.4182	1.5662	2.1963	1.0047	0.5394	1.4142	-0.731	0.471	-0.5805	1.6735	-0.6086	-0.7013
(R)-Equol	1.1604	8.044e-10	-1.0466	-1.1605	-1.2649	-0.8947	-0.8767	-0.8771	-1.6913	-1.1516	-1.0169	-1.1398	-0.0569	0.1821	-0.1232	-1.199	-0.4192	0.6434	0.8002	1.2992	1.1392	1.4008	1.4226	1.7012	0.7697	1.0837	-0.2186	0.2962	0.6337	0.7959	0.253	0.7161
γ-CEHC	1.7673	6.413e-13	-0.9647	-0.3774	-0.9891	-1.2455	-1.4158	-1.2631	-1.4192	-1.1032	-0.8834	-0.9444	-0.1259	-0.2839	-1.179	-0.3177	-1.0581	0.927	0.8602	1.38	0.9666	1.1027	1.4069	1.0915	0.648	1.1971	0.4989	0.6419	0.0655	1.1926	0.5162	1.0751
1-Phenylethyl formate	1.677	4.431e-10	-0.8709	-0.8893	-1.3258	-0.9392	-1.3991	-1.3657	-1.3701	-1.3137	-0.642	-0.9019	0.243	-0.068	-0.7926	0.1951	-1.3853	0.8146	0.5131	1.2828	0.9622	1.1318	1.3575	1.0427	0.5454	1.2043	0.6766	0.6597	-0.3137	1.1513	0.6523	1.1448
PG(18:2(9Z,12Z)/0:0)	1.1465	2.587e-07	-1.1243	-0.4721	-0.1043	-1.4808	-0.9367	-1.25	-1.7109	-0.6165	-0.0713	-0.0276	-1.0888	-0.9961	-0.4867	-0.1479	-1.0835	0.394	0.3001	1.3279	0.6132	1.2863	1.4941	2.321	0.5278	0.4391	0.1316	1.0696	0.6822	0.8306	0.951	-0.7711
LysoPC(14:0)	1.1736	1.368e-06	-0.983	-0.7493	-1.677	-0.9332	-0.7536	-0.876	-0.9966	-0.6947	-0.2246	-0.3374	-0.4609	-0.4321	-0.1211	-0.6514	-1.256	0.0368	0.7558	2.1922	0.4582	0.4217	2.0695	2.3467	0.4153	0.0917	-0.0353	1.4002	0.3276	0.6787	0.2497	-0.2621
PE(18:1(9Z)/0:0)	1.0645	3.439e-06	-0.6951	-0.2132	-1.3054	-1.4308	-0.8785	-0.9153	-1.4555	-1.1396	0.1967	0.319	-0.8324	-0.3602	-0.5617	-0.7119	-0.8822	0.6973	0.84	1.616	-0.0602	0.2849	1.986	2.2057	-0.2508	1.2059	1.0816	0.7048	-0.2322	0.1677	1.0079	-0.3885
4-Gingerol	1.1634	1.075e-10	-1.1159	-0.132	-0.4431	-1.1716	-1.4592	-1.1114	-1.0799	-1.3395	-1.0645	-0.9578	0.1358	-0.407	-0.8687	-1.068	-0.9382	0.7086	1.4241	0.955	1.8454	0.6946	1.2418	0.4088	0.445	1.0855	-0.3379	0.5847	0.9388	1.1003	1.0473	0.879
Tanacetol A	1.1523	1.075e-06	-1.2568	0.3479	0.013	-1.4509	-1.0552	-0.3279	-0.6439	-2.0949	-1.2185	-0.4499	0.0866	-0.1633	-0.4518	-1.2049	-1.3461	0.7717	1.4634	0.6349	1.841	0.4289	1.0595	0.4333	0.873	1.0753	-0.9513	0.8817	0.8752	1.03	0.7235	0.0765
Coumestrol	1.2798	3.252e-08	-1.3163	-0.7776	0.8015	-0.9492	-0.5532	-0.6186	-0.9492	-1.8185	-1.4602	-1.6264	0.116	0.3989	-0.8438	-1.5528	-0.9229	0.6378	0.7597	0.9542	1.0711	1.2205	1.4052	1.0463	0.5624	0.6935	0.1049	0.8406	0.6149	1.126	0.5183	0.517
9(S)-HpOTrE	1.2102	6.599e-05	0.0335	-0.4866	0.4665	-1.5469	0.078	-0.4649	-1.1871	-1.7805	-1.9357	-1.9243	0.4239	0.3254	-0.2194	-1.9	0.3443	0.4662	0.3751	0.819	0.8753	0.7101	1.0452	0.8795	0.8569	0.6395	-0.4081	0.3777	1.5485	1.3313	0.2198	0.0377
Cucurbic acid	1.3852	2.083e-07	-1.015	0.4824	-0.2942	-1.1336	-0.5503	-1.0584	-1.1177	-1.0241	-1.1789	-1.1676	0.3479	-1.0883	-1.2369	-1.1436	-0.4732	0.9863	1.2086	-0.7751	0.6114	1.1732	1.31	1.0632	0.1603	1.1693	0.6527	1.1086	0.903	1.5407	1.1388	-0.5997
Benzoyl ecgonine	1.4677	3.703e-11	-0.7877	-0.779	-0.8132	-0.9425	-0.9168	-0.5619	-0.9214	-0.7994	-1.0025	-0.9875	-0.8245	-0.8829	-1.0804	-0.9556	-0.8989	0.3422	1.4446	-0.4839	-0.1768	0.945	1.1553	1.1726	0.9768	0.9537	0.3427	1.7169	1.8395	1.0663	0.9467	0.9128
Ethyl 2-methylpropanoate	1.1677	1.613e-10	-0.768	-0.7188	-0.7507	-0.9808	-0.9328	-0.8493	-0.8604	-0.721	-0.9325	-0.9151	-0.8438	-0.9571	-1.0413	-0.7976	-0.8983	1.6515	1.0581	-0.0247	-0.4709	0.2835	0.9833	0.7631	0.5439	1.5549	1.2414	1.5838	0.7515	1.4047	1.6291	0.0139
Suberic acid	1.7065	1.275e-11	-0.9418	0.1832	-0.0056	-0.1101	-1.459	-1.083	-1.1466	-1.3902	-0.9507	-1.027	-0.8	-0.6176	-0.7382	-1.7442	-1.4459	0.686	0.9058	0.7758	1.0291	0.8909	0.6857	0.6767	1.2535	0.6778	0.3265	1.0882	1.2255	1.2232	1.2236	0.6084
19-Hydroky-all-trans-retinoic acid	1.4154	3.824e-16	-0.5532	-0.9118	-0.6582	-0.9294	-1.2707	-0.9417	-1.0512	-1.0993	-0.8091	-0.7747	-0.5589	-0.491	-1.3557	-1.0957	-1.5647	0.9568	0.4393	0.4423	0.6041	0.6895	0.9398	0.9545	1.24	1.1981	1.0004	0.7963	0.8972	1.3712	1.2009	1.335
Cynaratriol	1.2828	1.137e-12	-0.9158	-0.4478	-0.4872	-0.6105	-0.8972	-0.6307	-1.861	-0.8915	-0.5313	-0.7735	-0.4531	-1.1047	-1.2975	-0.9348	-1.6824	0.9763	0.7892	0.5175	1.0514	0.7992	1.0174	0.055	1.081	1.4475	0.9947	0.5873	0.5453	1.2619	1.5238	0.8716
16,16-dimethyl-PGA1	1.6987	7.722e-12	-1.1566	-0.6972	-0.3221	-1.1097	-0.9888	-0.6708	0.1063	-1.2821	-1.4513	-1.285	-0.6681	-0.9498	-0.5544	-1.4392	-0.862	1.033	1.4746	0.5619	1.075	0.4785	0.8881	-0.1136	0.6204	1.402	1.278	0.9653	1.1717	0.7222	1.3363	0.4373
PGA1	1.7634	6.398e-15	-0.8803	-0.5663	-0.4593	-0.9892	-1.2376	-0.8277	-0.6446	-1.0525	-1.3949	-1.525	-0.5569	-0.7239	-0.7785	-1.3801	-0.8923	0.8707	1.5347	0.6632	1.4977	0.6111	1.0682	0.4134	0.8484	1.3097	0.81	0.6903	1.031	0.789	1.245	0.5267
Hepoxilin B3	1.5604	3.022e-13	-1.0002	-0.6221	-0.4748	-0.9228	-1.0221	-0.756	-0.6034	-1.0692	-1.34	-0.9745	-0.7694	-0.5917	-1.1957	-1.4591	-0.8329	1.039	1.5787	0.6893	1.6277	0.4594	0.876	-0.0356	0.8063	1.4181	0.9518	0.7712	0.9845	0.6941	1.4396	0.3342
PE(15:0/22:2(13Z,16Z))	1.8315	5.58e-11	-0.5043	0.0291	-0.5082	-0.6014	-0.8118	-0.6282	-0.2795	-1.2231	-1.7016	-1.7853	-0.5431	-0.8473	-1.2016	-1.7656	-0.7324	1.2013	1.0554	1.0356	1.0597	1.1269	0.915	0.4918	0.9444	1.039	0.6013	0.8148	1.0276	1.1825	0.8363	-0.2275
Undecanedioic acid	1.3232	1.241e-09	-0.5184	0.0288	-0.4559	-0.7969	-1.1922	-0.5772	-0.9148	-0.9472	-1.972	-2.4088	-0.0805	-0.2191	-1.2219	-0.9394	-0.453	0.9286	0.9248	0.8387	1.1708	1.0267	1.227	0.5595	0.6248	1.0314	0.383	0.7066	0.9399	1.159	1.0336	0.1144
Cibaric acid	1.6438	9.93e-11	-0.8133	-0.8068	-0.8324	-0.9286	-0.9095	-0.8553	-0.913	-0.8221	-0.8237	-0.9619	-0.8409	-0.6591	-1.0303	-0.9383	-0.8962	0.0053	1.0766	1.1768	1.3686	0.5607	1.4173	1.3109	1.1736	1.2804	-0.1734	1.048	0.3902	1.5866	-0.5884	1.3981
Ovalicin	1.1802	5.466e-11	-0.7769	-0.7273	-0.7594	-0.9907	-0.9424	-0.8585	-0.8696	-0.7296	-0.9421	-0.9247	-0.8529	-0.9669	-1.0516	-0.8066	-0.9077	0.7401	0.9882	-0.0177	0.8347	-0.298	1.5052	0.5911	1.0654	0.4492	0.2414	1.2798	0.9965	1.6511	0.8363	2.2436
α-CEHC	3.0764	4.665e-20	-0.5973	-1.1537	-1.1545	-0.7384	-1.1568	-1.1552	-0.6394	-1.1542	-1.1586	-1.1583	-0.5813	-0.2708	-1.16	-1.1576	-1.1565	0.943	0.97	0.9902	0.9536	0.961	1.0388	0.9572	0.8353	1.0406	0.8278	0.8418	0.8903	1.0456	1.0121	1.0855
2-Methylcyclododecanone	2.2822	1.78e-15	-0.9465	-0.9332	-0.9418	-1.0035	-0.9907	-0.9047	-0.9714	-0.9338	-0.9907	-0.986	-0.7615	-0.9972	-1.0196	-0.6221	-0.9815	0.8554	1.057	0.9855	1.1928	1.3642	1.161	1.3469	0.7208	1.0938	0.5549	0.1417	0.1187	1.0729	0.592	1.7263
26:5(8Z,11Z,14Z,17Z,20Z)	1.926	1.283e-11	-1.5802	-1.6059	0.1324	-1.234	-0.4616	-1.4006	-1.1889	-1.0393	-0.5954	-0.1588	-1.3927	-0.6773	-0.4811	-1.6315	0.0389	0.8447	0.8742	0.5719	0.9929	0.8209	0.734	0.8109	1.0049	0.8416	0.8397	1.1333	1.0224	1.0888	0.7951	0.9006
(23S)-1α-hydroxy-25,27-didehydrovitamin D3 26,23-lactone	2.1858	3.25e-20	-0.8028	-1.2774	-0.5508	-1.3381	-1.0859	-1.1067	-0.9384	-1.0997	-0.9326	-0.7853	-1.1905	-1.2314	-0.6736	-0.8989	-0.4899	1.1745	0.9452	0.8528	0.955	0.99	0.9545	0.5535	0.7952	0.8946	1.1232	1.1083	1.1301	1.1013	1.0327	0.7908
1α,25-dihydroxy-26,27-ethanovitamin D3	1.4683	2.081e-14	-1.3145	-0.6863	-0.2887	-0.8396	-1.3371	-1.5119	-0.7664	-1.2394	-0.6705	-0.6585	-0.7268	-1.0797	-1.0998	-1.3103	-0.3037	0.8803	0.7763	0.6945	0.8695	0.6372	0.9185	0.1974	1.2652	1.128	1.0443	1.1784	1.4635	1.0232	1.2179	0.5392
Lubiminol	1.3955	1.986e-05	-1.3774	0.1425	-0.2628	-0.6938	-1.9526	-1.7852	-1.9252	-1.8719	-0.3524	-0.4325	0.527	0.31	-0.1348	-0.0735	-0.3746	0.6586	0.8261	-0.9598	0.9875	0.4931	1.3388	0.3184	0.7739	0.8954	0.8009	0.4922	0.4344	0.8726	0.7234	1.6019
6,10-Dimethyl-5(E),9-undecadien-2-one	1.7983	1.374e-08	-1.4382	-1.4214	-1.4323	-1.51	-1.4939	-0.0365	-1.4695	-1.4222	-0.0871	-0.0339	0.0769	-0.2478	-1.5302	0.1726	-0.3726	1.1272	1.0251	0.2482	0.9637	1.1662	0.7084	0.5398	0.4817	0.7919	0.5627	0.4138	0.6539	1.054	1.0552	1.4541
Caryophyllene epoxide	1.7074	3.023e-06	-1.2423	-1.2316	-1.2385	-1.2872	-0.5961	-1.2597	-1.2621	-1.2321	-0.1706	-0.0744	0.8235	0.8481	-1.2995	-1.2487	-0.4359	0.0964	1.3562	0.1544	1.4253	-0.5861	0.8282	0.2397	0.7116	1.1016	0.7574	0.5545	1.0399	1.0113	0.5276	1.6888
R-Palmitoyl-(1-methyl) Ethanolamide	1.6167	3.269e-07	-0.5444	-2.1761	-0.2019	-0.0975	-0.8476	-0.2071	-2.455	-0.2956	-0.2624	-0.0936	-0.0233	-1.876	-0.5272	-1.1107	-0.8196	0.8055	0.8666	0.8639	1.3565	0.7835	0.1402	-0.1243	1.0579	0.356	1.0026	0.8849	0.9823	1.1646	0.3164	1.0817
22-Hydroxyvitamin D3	1.0373	2.232e-14	-0.6089	-1.4421	-0.9371	-0.2525	-0.9087	-0.5628	-1.2858	-0.8875	-1.1811	-1.1222	-1.277	-1.0583	-0.5965	-0.5252	-1.1829	1.2497	0.8236	1.1149	1.2264	1.5693	0.6866	0.2191	0.5988	0.4258	0.9388	1.2471	0.9578	1.2568	0.7594	0.7544
22-Hydroxy Vitamin D4	1.0349	7.559e-10	0.0868	-1.238	-0.0347	-0.0508	-0.9842	-0.7591	-1.6512	-0.8088	-1.8176	-1.7874	-0.8196	-0.6714	-0.4035	-0.3365	-1.4698	0.7974	0.4198	0.8061	1.1071	1.0795	0.5262	0.4086	0.875	0.5495	0.7485	0.9166	1.1627	1.4722	0.4757	1.4011
16alpha,27-dihydroxycholesterol	1.3268	2.343e-10	-0.0301	-1.5112	-0.6961	-0.2741	-0.8026	-0.447	-0.6055	-0.6539	-1.4252	-1.4096	-1.6832	-1.023	-0.6522	-0.6542	-1.0483	1.1372	0.8924	0.1923	0.8433	0.6227	0.2876	-0.3983	0.8663	1.3835	1.276	1.1688	1.2181	1.2394	1.3484	0.8387
2,7,11-Cembratrien-4,6-diol	1.9402	2.961e-15	-0.5682	-1.108	-1.0269	-0.4487	-1.5719	-0.4925	-1.5211	-0.2229	-1.1344	-1.1995	-0.965	-1.2137	-0.9528	-0.4037	-1.1257	0.8211	0.905	0.6835	1.0691	0.7616	0.7288	0.4306	0.9852	1.089	1.1004	1.2913	1.175	0.9945	0.9388	0.9812
7Z,10Z-Hexadecadienoic acid	1.9391	5.666e-21	-0.668	-0.9766	-0.9979	-0.6093	-1.062	-1.0169	-1.0649	-0.829	-1.1146	-1.1054	-1.005	-1.0411	-1.1619	-0.7393	-1.051	0.8942	0.8346	0.5705	1.3328	1.0308	0.6745	0.6942	1.0657	0.9038	0.8023	0.9637	1.3993	1.2321	0.9873	1.0571
Sigmoidin G	1.0924	0.0008113	-0.3584	0.468	0.5993	-0.9283	-0.9053	-0.8652	-0.8705	-0.7223	-0.8849	-0.1322	-0.3289	-0.917	-0.9573	-0.8402	-0.8887	-0.7455	-0.7488	0.3447	-0.5247	0.8258	0.7354	0.7122	0.9319	2.1752	1.7138	0.4411	-0.6054	-0.6309	2.1141	1.7932
Glycylleucine	1.158	9.499e-08	0.0151	0.279	-0.946	-1.166	-1.0526	-0.4489	-1.2084	-0.6121	-0.5621	-0.5785	-0.8835	-0.3905	-2.0126	-1.117	-1.1537	0.5073	0.012	1.3704	0.4861	1.0335	0.695	2.5112	0.7356	0.455	-0.2658	0.3815	0.8916	1.1456	0.5896	1.2893
trans-Cinnamic acid	1.2286	5.612e-06	0.1591	0.0397	-1.0959	-1.2593	-1.2283	-0.3042	-0.1463	0.2583	-0.5575	-0.4355	-0.6536	-1.0441	-3.3913	-0.2923	-0.7553	0.2934	0.2213	0.7903	0.4638	0.4995	0.4391	1.6727	0.7714	0.7418	0.9446	0.5032	0.1488	0.6934	1.0063	1.5169
2-Hydroxyphenethylamine	1.1797	8.116e-07	0.1581	0.0379	-1.3544	-1.3502	-1.2346	-0.3463	-0.1309	0.2323	-0.6389	-0.5364	-0.765	-1.0897	-2.8501	-0.5476	-0.8799	0.1878	0.1153	0.8375	0.4669	0.5161	0.4262	1.8224	0.8766	0.7999	1.0168	0.624	0.1643	0.7642	1.0466	1.631
DL-Phenylalanine	1.1794	8.544e-07	0.1351	0.0176	-1.3046	-1.3717	-1.277	-0.3369	-0.1349	0.2469	-0.6166	-0.5276	-0.7528	-1.1059	-2.8211	-0.5517	-0.8801	0.1772	0.112	0.8014	0.4497	0.4811	0.4098	1.8585	0.8866	0.8001	1.0354	0.6284	0.1665	0.766	1.0623	1.6464
Benzofuran	1.1321	8.947e-06	0.2856	0.447	-2.0757	-2.2378	-1.2629	0.2008	0.0409	0.0282	-0.7324	-1.0795	-0.6645	-0.4611	-2.2725	-0.7861	0.0226	0.374	0.3852	0.5587	0.5141	0.5525	0.4063	1.5053	0.8836	1.0364	0.7122	0.7276	0.1254	0.4537	0.8104	1.5019
L-Tyrosine	1.0168	7.147e-07	-0.1298	0.1357	-1.8193	-1.2863	-1.105	0.1112	-0.045	-0.0848	-0.9972	-0.941	-0.6173	-0.5604	-2.7752	-0.92	-0.2964	0.2138	0.2393	0.8251	0.3973	0.5704	0.4878	1.7232	0.9468	0.8071	0.9451	0.7368	0.3671	0.4588	0.899	1.7132
LysoPE(0:0/18:1(11Z))	1.1303	0.0009864	-0.5112	-0.1247	-1.7761	-0.2581	-0.2352	-0.8651	-0.2531	-1.7677	0.0845	-0.2322	-0.4716	-0.3283	-0.7321	-0.6087	-0.3393	0.8238	0.9591	1.5039	-0.1268	0.3441	1.9653	1.7022	-1.6588	1.0099	1.3317	0.6269	0.5599	-0.8186	1.194	-0.9974
Dhurrin 6'-glucoside	1.3991	1.813e-06	-0.8482	-0.6324	-1.7552	-0.7987	-0.6592	-0.5081	-1.2377	-0.8579	0.2477	0.3562	-0.4637	-0.4151	-1.3619	-1.0625	-1.0669	0.4701	0.4025	-0.875	-0.0948	1.1454	1.4857	0.7955	1.4059	0.0328	1.0134	1.3895	-0.2189	1.1854	1.975	0.9512
(±)-3-Hydroxynonanoic acid	1.2814	0.0002048	-0.6182	-0.2916	-1.5784	-0.551	-0.5353	-0.2049	-0.43	-0.6655	0.225	0.2557	-0.1715	0.0761	-2.2758	-0.9066	-1.5849	0.7558	0.316	0.0447	0.3291	-0.0243	-0.1606	0.2274	0.2277	1.4177	2.833	0.7227	0.2677	0.2275	2.1262	-0.0536
Glycerophospho-N-Palmitoyl Ethanolamine	1.0021	4.812e-06	-0.5641	-0.8211	-1.3028	-0.6186	-0.8396	-0.7908	-1.2802	-0.7617	-0.8347	-0.716	-0.1337	-0.0504	-0.5584	-0.8332	-0.652	1.6356	1.3506	-0.642	-0.2609	-0.0207	0.3076	-0.5872	0.5003	1.4512	2.1067	1.3264	0.6623	0.291	2.2524	0.3841
1,25-Dihydroxy-24-oxo-16-ene-vitamin D3	1.0845	3.979e-05	-0.8343	-0.4531	-0.8415	-1.0452	-0.8883	-0.5948	-0.3771	-0.8581	0.9499	1.0032	-1.0894	-1.5954	-0.762	-1.0919	-1.5069	0.8975	1.4857	0.0912	1.6985	0.5111	0.1414	-0.4014	0.3736	1.7422	0.9358	0.488	0.8508	0.3519	1.5867	-0.7681
Ethyl hydrogen sulfate	1.4942	1.127e-05	-1.3416	-0.2001	-2.089	-0.5275	0.1309	-0.9836	0.7465	-0.2467	-0.6245	-0.4642	-0.3966	-2.1052	-0.459	-2.1213	0.2163	0.9325	1.0751	0.496	0.384	0.4994	0.3345	-0.211	0.603	1.376	1.1727	1.1687	1.0823	0.5239	1.2776	-0.2491
N-Acetyl-L-phenylalanine	1.1187	1.406e-06	-1.5984	-0.2063	-1.4905	-0.1037	-0.3759	-1.3218	1.1161	-0.6836	-0.5947	0.0735	-1.6906	-1.1164	-0.624	-1.3835	-1.1392	0.1691	1.0298	0.8292	0.4272	0.4062	0.2064	0.6282	0.3899	1.1765	1.4034	0.9836	0.3907	0.4358	2.2206	0.4426
PC(18:4(6Z,9Z,12Z,15Z)/20:0)	1.0474	0.005184	0.9169	1.855	-0.0588	0.2929	0.7174	0.0245	0.0363	-0.7241	0.6801	0.8434	0.2877	1.1772	0.967	0.3872	-0.0698	-0.901	-0.4449	1.1448	-0.0471	0.1951	1.5315	1.0214	-1.1192	-1.0247	-1.6534	-0.0614	-1.1686	-1.5543	-1.6084	-1.6427
MG(18:1(9Z)/0:0/0:0)[rac]	1.0965	1.433e-06	0.6594	0.7117	1.148	0.4969	0.8282	0.8319	-0.1502	0.0205	0.7407	0.5639	1.2008	1.1286	1.1477	0.8748	0.9306	-1.0708	-0.1981	-0.9519	0.1483	-0.3463	-0.3414	0.2344	0.2458	-1.4555	-2.8907	-0.899	-0.9816	-0.478	-1.8846	-0.2642
22,23-Dihydroergosterol	1.0039	1.88e-07	2.0349	0.9086	1.2539	1.1292	0.8856	0.4847	0.1275	-0.5412	0.2514	0.267	0.9465	0.6332	0.6166	0.9307	1.7478	-0.1598	-0.2967	-0.0561	0.1107	-0.0902	-0.2627	-0.98	-1.1527	-1.3658	-1.884	-1.2076	-0.9126	-1.0045	-1.2223	-1.1922
PE(16:1(5Z)/16:1(5Z))	1.2295	1.774e-05	0.5944	1.4823	0.2768	1.1198	0.1609	1.0454	1.1554	-0.1278	0.6564	0.7569	1.0572	0.7946	-0.2589	0.9391	0.6473	-0.0118	0.3787	-0.355	0.4785	0.0123	0.4546	-2.1204	-2.201	-0.0947	-1.554	-1.2578	-1.3044	-1.3332	-0.5751	-0.8166
DG(18:2n6/0:0/20:4n6)	1.0477	0.002164	0.5687	0.9162	0.5699	1	0.3483	0.9408	0.62	-1.9404	0.0561	0.3369	1.1666	0.9185	0.5406	0.5737	1.3194	0.4052	0.7256	-0.2958	0.9064	0.2117	0.2366	-1.7482	-1.8466	-0.3013	-0.2495	-1.3225	-0.7	-1.7069	-0.5459	-1.7038
N-Palmitoylsphingosine	1.3713	1.071e-05	0.9698	-0.6092	0.57	1.364	1.2232	0.957	0.6996	-0.0665	0.7454	0.7164	0.3525	1.0389	1.1441	0.4416	0.9372	0.1285	0.1784	0.1273	0.5345	0.4314	0.2143	-1.4211	-1.0631	-1.7314	-1.6921	-1.3011	-0.5195	-1.522	-1.3376	-1.5103
Cer(d18:0/18:1(9Z))	1.5403	2.985e-05	0.7423	-0.2754	0.4607	1.104	1.0458	1.0686	1.0167	-0.1666	0.6541	0.6634	0.49	0.8832	1.0035	0.42	0.9896	0.1706	0.0946	0.2556	0.4577	0.333	0.408	-2.4209	-1.0962	-1.2058	-1.0356	-0.6437	-0.5852	-1.1328	-1.3335	-2.3657
N-[(4E,8E)-1,3-dihydroxyoctadeca-4,8-dien-2-yl]hexadecanamide	1.3379	4.108e-05	0.5574	0.2544	0.8225	0.9475	1.1492	0.9399	0.6675	-0.29	0.8074	0.8445	0.5829	0.6511	0.8571	0.4314	0.7494	0.2675	0.1768	0.3421	0.6869	0.3372	0.4088	-2.0051	-0.8631	-1.6436	-1.4482	-0.8933	-0.2691	-1.2841	-1.3981	-2.3866
Cer(d18:0/16:0)	1.2834	0.0001469	0.669	-0.1007	0.7766	0.9694	1.1208	0.8646	1.0772	-0.7498	0.4335	0.5217	0.533	0.9238	1.0576	0.458	0.8606	0.0121	0.064	0.7005	0.4243	0.0713	0.8913	-0.5242	-0.7508	-1.8251	-2.0915	-0.6943	-0.6719	-1.3929	-1.5564	-2.0718
Cer(d18:0/16:0(2OH))	1.2095	0.0003898	0.7192	-0.2033	0.863	0.9884	0.7377	0.4258	1.2879	-1.5111	0.5215	0.6428	1.0271	0.899	1.1198	0.4504	0.9644	0.7607	-0.0877	0.5155	0.5229	0.4397	0.3005	-1.4505	-1.3319	-1.3684	-1.4141	-1.4425	-0.1941	-1.3553	-1.3677	-1.4599
Cer(d16:2(4E,6E)/22:0(2OH))	1.2827	0.001234	0.4803	0.1976	0.297	0.6697	0.5287	0.1797	0.363	-1.457	2.1725	2.2258	0.6514	0.7854	0.6721	-0.1986	0.7185	0.3778	0.1698	0.2281	0.2412	0.5718	0.4081	-0.8112	-0.4582	-1.1178	-1.5513	-1.3216	-0.6428	-1.2781	-1.5257	-1.5761
N-Oleoyl-D-erythro-Sphingosine (C18:1 Ceramide)	1.0082	0.001374	0.2353	-0.9045	0.4787	0.7151	0.6918	0.6241	0.4439	-0.1786	2.1628	2.1231	-0.1892	0.2291	0.7732	0.2434	0.7725	0.1863	0.1737	0.3886	0.6481	0.4744	0.7923	-1.2087	-1.3174	-1.2935	-1.6281	-0.4796	-0.8077	-1.1109	-1.6201	-1.4181
PE(14:0/18:3(6Z,9Z,12Z))	1.7318	3.096e-08	1.4128	1.9039	1.3813	0.3614	0.2943	1.258	-1.1527	0.5195	1.0026	1.2448	1.3428	0.6638	-0.0099	1.146	0.7142	-0.3648	-1.0266	-0.8582	-0.5039	-0.3984	-1.0276	-0.5609	-1.0278	-0.8255	-1.1507	-1.1456	-0.8917	-1.1485	-1.12	-0.0325
Oleoyl glycine	1.3184	3.946e-05	0.559	0.3944	1.4712	0.7287	0.7646	0.3881	1.0013	-0.1235	0.3255	0.2909	1.1116	1.4677	0.6045	0.2109	0.7935	-1.5878	0.219	-1.3167	0.2411	-0.138	-0.8651	0.4783	-1.6096	-1.2088	0.4386	-1.5936	-1.4971	-1.1937	-1.5178	1.163
6-Oxopiperidine-2-carboxylic acid	1.2469	3.342e-07	0.8067	1.2029	1.6009	1.5833	1.1827	0.3829	1.8069	-0.2695	0.3076	0.169	0.9626	0.7836	0.8596	-1.1289	1.2823	-1.261	-0.9648	-0.9608	-1.0132	-0.7271	-1.2453	-0.5088	-1.1144	-1.0325	-0.2323	-0.5838	-0.3672	-0.6576	-1.1988	0.335
Sarmentosin	1.7712	2.188e-06	0.7951	0.9072	1.446	1.561	0.7067	0.0197	-0.2576	0.0014	0.9199	0.9305	1.383	0.849	0.7215	0.4235	0.6001	-1.5422	-0.9047	0.6019	0.278	0.6143	-0.3364	-1.5401	-0.5151	-1.5187	-0.688	-1.5381	-1.5334	-0.6605	-1.5186	-0.2054
Xanthohumol	1.289	2.533e-06	0.8852	1.0486	1.0917	0.4183	0.6859	0.5137	0.8274	0.0205	0.7617	0.7847	0.9519	0.9617	0.5666	0.4953	0.9488	-1.9174	-2.3601	-0.162	-0.9063	-0.2274	-0.5696	0.109	0.4264	-0.4266	-0.5083	-1.591	-1.5424	-0.2459	-1.7893	0.7489
3-Oxooctanoic acid	1.0672	0.0001031	0.733	1.3834	1.8466	0.4518	0.1512	0.7213	-0.5605	0.6563	0.5788	0.7299	1.2628	0.3256	0.2422	0.7398	0.3157	-1.3258	-1.789	-0.7239	-0.2731	0.2711	-0.5301	0.3953	0.1197	-0.7917	-0.3791	-2.2114	-0.883	-0.3814	-2.1388	1.0633
Metconazole	1.372	1.463e-07	1.0502	2.2703	1.9066	0.2158	0.1532	0.4519	0.5406	0.5584	0.9033	0.9748	0.9773	0.3033	0.273	0.9688	0.1893	-0.6316	-0.7217	-1.6651	-0.6781	-1.6118	-0.8659	-1.1757	-0.5428	-0.5148	0.9986	-0.7256	-1.0084	-1.0135	-0.5567	-1.0238
Frangulanine	1.5045	2.419e-08	0.8579	0.8101	1.1255	0.9396	0.6315	0.9662	0.9207	0.3755	0.8587	0.8739	0.5594	0.6067	0.8994	0.956	0.7523	-0.1099	-0.7367	-0.7889	-0.4429	-0.3954	-1.0568	-1.9986	-1.1839	-1.7413	0.1494	-0.7165	0.7786	-0.4227	-1.3751	-2.0928
PS(18:2(9Z,12Z)/20:0)	1.2547	6.15e-08	0.7706	0.4583	0.7358	1.0226	0.753	0.9397	1.4706	0.1513	1.3463	0.8506	0.6444	0.3488	0.7902	0.7207	0.9326	-0.3018	-0.513	-1.6694	0.0121	-0.26	-2.1536	-2.1823	-0.7952	-0.4513	0.1662	-0.7948	0.3213	-1.1644	-0.994	-1.1555
3-Methyl-5-propyl-2-furanundecanoic acid	1.1646	5.103e-05	-0.6346	0.5268	0.7474	0.6468	0.7432	0.1817	-0.2048	-0.3619	2.4559	2.4793	0.7771	0.8572	0.8979	0.1864	0.5839	-0.0891	-0.0801	0.273	-0.4969	-0.7195	-1.1915	-1.2869	-0.0934	-1.3212	-0.9315	-0.6438	-0.0526	-0.5865	-2.0483	-0.6143
9,10,13-Trihydroxystearic acid	1.2731	1.589e-07	0.1869	1.1614	2.3043	0.005	0.8758	-0.0052	0.1015	-0.007	1.5716	1.6122	0.8282	1.0859	0.7111	-0.2468	1.5322	-0.4688	-0.1959	-1.2938	-0.8597	-0.9919	-1.1865	-1.2635	-1.4016	-0.5726	-0.9954	-0.4203	-0.9028	-0.8155	-0.0736	-0.2751
2,6,10,10-Tetramethyl-1-oxaspiro[4.5]decan-6-ol	1.7221	3.242e-10	0.457	0.7308	0.9768	0.8919	0.9965	0.7278	0.6125	0.6321	1.0402	1.1817	0.7535	0.9386	1.343	0.4604	1.1277	-1.6018	-0.2643	-1.6243	-1.2174	-1.1458	-1.4724	-0.0754	-0.7187	-1.5842	-0.7761	-0.192	0.2656	-0.6865	-1.5836	-0.1937
12-Hydroxydodecanoic acid	1.4898	1.007e-09	0.4662	0.5403	1.1245	0.9617	1.1082	0.637	0.4211	0.5738	1.1767	1.1071	0.8141	0.849	1.3552	0.4205	1.1462	-1.4755	-0.3595	-0.8953	-1.8041	-1.052	-1.6844	-0.3242	-0.6441	-1.3595	-1.2359	0.2657	-0.0642	-0.7528	-1.4097	0.0939
Linoelaidic Acid	1.3612	5.361e-11	0.4418	0.9249	1.095	1.4847	1.062	0.6238	0.643	1.0464	1.4452	1.4307	0.1713	0.8012	0.893	0.1426	0.9038	-0.8876	-0.899	-0.9717	-1.9265	-0.7218	-1.5232	-0.139	-0.6379	-1.3319	-0.6241	0.0998	-1.2893	-0.8757	-0.7334	-0.648
5-(1-hydroxypropan-2-yl)isolongifol-4-ene	1.7975	8.409e-10	0.277	0.5964	1.0105	1.0487	1.4019	0.4144	0.7402	0.1688	1.1334	1.0543	0.6417	1.2375	1.3645	0.1709	1.4691	-0.1969	-1.3907	-1.3119	-1.4147	-0.6584	-1.3324	-0.4543	-0.4738	-1.275	-1.315	0.302	-1.3239	-0.3141	-1.2745	-0.2959
Farnesyl acetone	1.1781	4.92e-09	0.3758	0.5522	0.9923	0.9594	1.0463	0.4423	0.1042	0.6774	1.3309	1.3409	0.6627	1.0364	1.3123	0.0841	1.5197	-0.6267	-1.2218	-0.8213	-1.7232	-0.475	-1.2734	-0.0164	-0.2835	-1.9824	-1.4408	0.0489	-0.6165	-0.2723	-1.2826	-0.45
12α-Hydroxy-3-oxochola-4,6-dien-24-oic Acid	1.4247	2.982e-05	0.7441	0.2881	0.3541	0.7165	0.6807	0.7005	0.7613	0.9826	0.4815	0.4559	0.6322	0.7624	0.9214	0.9453	0.6738	-0.9543	-1.9405	-2.6077	-2.652	-1.2443	-1.1078	-0.1472	0.0607	0.2761	-0.1007	-0.0026	0.167	0.0867	0.328	-0.2618
PE(20:0/20:4(5Z,8Z,11Z,14Z))	1.6613	3.163e-06	0.8164	0.5144	0.7033	0.9963	1.0458	1.0075	1.1792	1.179	0.426	0.3637	0.6823	0.5327	0.2615	0.222	0.9623	-0.1558	-0.4996	-1.7291	-0.5792	-0.3927	-0.5697	-1.6875	-0.3163	-0.9845	0.3695	0.092	-0.2579	-0.5772	-0.2939	-3.3105
Serratol	1.2191	8.561e-06	0.9382	0.2013	0.5272	1.3548	0.8124	0.9102	0.4183	0.5499	0.4403	0.1289	0.6811	0.8044	0.9254	0.6644	1.2057	0.3382	-0.5616	0.0343	0.2113	0.2262	0.0364	-1.3905	-0.8969	-1.1959	-0.605	-0.3182	-1.6413	-1.4098	-0.2224	-3.1674
Ricinoleic Acid methyl ester	1.0143	6.096e-06	0.3119	0.5756	0.7328	0.6864	0.9457	0.9051	0.7213	1.2159	0.9198	0.8895	0.105	0.5415	0.1885	0.6439	1.296	0.2775	-0.8594	-0.8177	-1.123	-0.2045	-1.555	-0.4182	-0.2618	-2.5603	-1.2558	0.4224	0.6296	-0.179	-0.4522	-2.3212
Ganolucidic acid D	1.1128	1.596e-07	1.4092	1.0156	1.1532	0.6552	0.9864	0.959	0.2506	0.981	1.0948	1.154	0.1082	-0.5119	0.813	0.9995	0.6481	-0.4578	-1.1112	-0.0654	-0.9351	0.3894	-0.8916	-1.0141	-0.9603	-1.1195	-0.483	-0.3846	-0.4972	-0.0654	-1.4172	-2.703
Esculentic acid (Phytolacca)	1.0912	7.751e-12	1.4525	1.5865	1.3632	1.0113	0.9814	0.8846	0.8409	1.1086	0.9826	1.0156	0.2161	-0.174	0.9942	0.4709	0.5961	-0.5451	-1.2706	-0.8802	-0.9053	-0.5309	-1.4952	-1.4174	-0.9477	-0.8678	-0.5483	-0.2868	-0.6046	-0.6143	-0.7376	-1.6786
N,N-Dimethylsphingosine	1.6469	3.384e-06	0.6035	-0.3915	0.9608	0.8122	1.4661	0.8798	0.9298	0.8118	0.7231	0.8045	-0.1398	0.7261	0.8686	0.6906	1.1257	-2.0229	0.1327	-0.3291	0.1898	-0.646	-0.6556	-2.0199	-0.6668	-0.5511	-2.0068	-0.1049	-2.0105	-0.3805	-0.0771	0.2775
Cer(d18:0/18:0(2OH))	2.2581	2.084e-10	0.8025	0.0256	0.9137	1.2094	1.2108	1.1205	1.2412	0.7147	0.6163	0.5545	0.5524	1.0296	1.109	0.6684	1.1639	-0.4271	-0.0135	-0.2479	-0.1404	-0.4782	-0.4804	-1.3927	-0.8719	-1.928	-1.0132	-0.8984	-0.6486	-1.3959	-1.9278	-1.0684
C17 Sphinganine	1.5238	5.781e-12	0.5937	0.3035	1.7087	1.1549	1.1866	1.0582	1.858	0.5069	0.9374	0.9501	0.0902	0.344	1.0993	0.2688	1.3008	-0.4422	-0.9121	-1.095	-0.5001	-0.695	-0.5102	-1.325	-0.9352	-1.0623	-1.5238	-0.6636	-0.9672	-1.0386	-0.8552	-0.8355
Sphinganine	1.2089	1.882e-07	0.3287	-0.6071	0.92	1.341	1.4215	1.1743	1.8012	0.4253	0.6909	0.6517	0.12	0.7274	1.304	0.1748	1.2024	-0.3601	-0.2767	-0.4983	0.1554	-0.4419	0.1173	-1.1931	-1.0004	-1.2646	-1.9932	-0.9686	-1.0481	-0.9609	-1.6423	-0.3005
Eicosanoyl-EA	1.0053	1.154e-06	0.77	-0.9915	1.3196	1.1877	0.8518	1.1528	1.1264	0.6086	-0.0083	-0.0059	1.0751	0.9445	1.1868	0.4184	1.5601	0.2763	-0.5928	-0.046	-0.296	-0.2033	-0.5067	-2.0406	-1.0156	-1.5031	-1.3515	-0.5508	-0.3517	-0.3427	-0.9469	-1.7247
Cer(d18:0/15:0)	1.7682	7.183e-08	0.2464	-0.4564	0.757	1.2041	1.2633	0.9018	1.7601	0.2952	0.6602	0.6014	0.5917	0.5715	1.3753	0.8626	1.2667	-0.2275	-1.7635	0.0238	-0.4723	0.2155	-0.7904	-1.1669	-0.7906	-1.2724	-1.4416	-0.55	-0.0562	-0.7812	-0.8034	-2.0241
Cer(d18:0/14:0)	1.7273	1.18e-07	-0.2185	-0.334	1.4902	1.3639	1.1942	0.8146	1.9232	0.0135	0.2504	-0.0344	0.6017	0.6664	1.5725	0.9618	1.5219	-0.2155	-1.0648	-0.9558	-1.0882	0.5143	-1.0079	-1.022	-1.0369	-0.952	-0.9909	-0.9829	-0.0627	-0.9408	-0.9514	-1.03
3,4-Dihydroxyphenyl ethanol	1.3852	7.859e-09	0.7873	0.9332	1.2979	1.4209	0.6413	0.982	0.5599	0.1513	0.6522	0.6373	0.8467	1.0363	1.1118	0.656	0.638	-0.9086	-1.0735	-0.7677	-0.4278	-0.6668	-0.7213	-2.0015	0.8814	-0.8604	-1.6518	-1.2892	0.1433	-0.4681	-0.8798	-1.66
Docosatrienoic acid	2.101	1.616e-19	0.9679	0.9937	0.9878	0.9256	1.016	1.0321	1.0099	0.9598	0.8766	0.8921	0.9779	0.9399	0.8981	0.9399	0.942	-1.0229	-0.7777	-0.8521	-0.5937	-0.8059	-1.0025	-1.9137	-1.1942	-0.7924	-0.891	-0.6787	-0.9684	-1.2975	-0.6935	-0.8751
Ambrettolic acid	1.5894	6.646e-14	0.7598	0.7972	1.1078	0.6649	0.968	1.0272	0.758	0.7972	0.8309	0.9441	1.0867	1.014	1.0186	0.979	0.9984	-0.317	-0.7999	-1.565	-1.709	-0.3429	-0.6423	-1.614	-0.996	-0.7173	-1.1234	-0.5551	-0.4249	-0.9015	-0.4179	-1.6255
9'-Carboxy-gamma-chromanol	1.8304	7.269e-19	0.8955	0.7167	0.6962	1.0839	1.0202	0.97	1.1399	0.9966	0.9918	0.9964	0.817	0.9213	1.0183	1.153	0.8979	-0.8069	-1.008	-1.2692	-1.0687	-0.9505	-1.146	-1.1937	-0.9034	-1.0734	0.002	-0.9148	-0.8753	-0.8303	-0.8455	-1.4309
(1S)-1-hydroxy-23-oxo-24,25,26,27-tetranorcalciol	1.6466	8.123e-16	1.0288	0.9221	0.976	0.8916	0.9512	0.9531	1.2111	1.0434	0.8535	0.8858	0.6843	0.7889	0.9422	0.9272	0.9673	-0.6835	-1.0855	-1.2731	-1.1823	-0.859	-0.8812	-1.1749	-0.9305	-0.9412	0.0801	-0.6313	-0.8508	-0.8058	-0.8303	-1.9774
MG(20:5(5Z,8Z,11Z,14Z,17Z)/0:0/0:0)	1.4921	1.799e-19	1.0593	0.9822	1.0513	0.8636	0.922	0.9844	1.1131	1.1301	0.841	0.8374	0.7717	0.8523	1.0217	0.9719	0.9541	-0.8685	-0.9544	-1.2831	-0.8922	-0.9502	-1.2504	-1.2516	-0.9098	-0.9207	-0.1721	-0.8359	-0.6843	-0.886	-0.9469	-1.5501
Cassaidine	1.4957	2.257e-15	0.8696	0.9035	1.115	1.1558	1.1663	1.0435	1.4297	1.1524	0.0085	0.1858	1.132	1.212	0.3774	0.8962	1.3232	-0.8404	-0.9849	-0.9898	-1.0248	-0.6145	-1.0583	-0.9125	-0.6485	-1.3076	-0.8795	-0.7393	-1.0576	-0.6986	-1.0858	-1.1286
5,6alpha-Epoxy-5alpha-cholestane	1.4811	8.998e-17	1.193	0.7739	1.0579	1.2986	1.0887	1.11	1.4813	0.8086	0.4035	0.5681	0.4439	0.4531	1.022	0.968	1.4629	-0.8638	-0.7998	-0.8759	-0.4673	-0.9554	-0.9083	-1.4525	-1.1172	-0.9408	-0.9337	-0.9437	-0.963	-0.849	-0.9751	-1.0882
1α-hydroxyvitamin D3 / 1α-hydroxycholecalciferol	1.3488	6.878e-20	0.9819	0.5085	1.0475	1.0354	1.0158	1.0367	1.2312	0.8202	0.7124	0.7441	1.0238	0.956	1.0803	1.2537	0.9352	-0.6936	-0.9383	-0.8172	-0.5832	-0.5438	-1.0471	-1.4124	-1.1589	-1.2131	-0.8414	-0.8534	-1.1078	-0.9202	-0.955	-1.2974
MG(0:0/14:0/0:0)	1.5472	4.445e-15	1.0991	1.0561	1.3452	0.8167	0.896	0.8981	0.2151	0.5488	0.5603	0.5044	1.3191	1.1791	1.2729	1.1894	1.031	-0.7747	-0.5463	-1.2724	-0.5886	-0.7221	-0.9488	-0.6782	-0.6825	-0.9427	-1.8148	-0.969	-1.2623	-0.9056	-1.0511	-0.7723
1-Monopalmitin	2.071	2.129e-24	0.9047	0.8177	1.1811	0.8648	0.9993	0.9594	0.6631	0.773	0.9171	0.9674	1.0737	1.0796	1.2385	0.9964	1.1391	-0.9536	-0.8826	-1.0463	-0.8148	-0.8723	-0.9761	-0.7942	-0.7772	-1.2237	-1.0578	-0.9189	-1.296	-0.9934	-1.1163	-0.8515
1,3,12-Trihydroxycholan-24-oic acid	1.4051	1.794e-23	1.1822	1.1072	1.0906	1.0119	0.9947	1.0788	0.6361	1.0954	0.6677	0.6565	1.0907	0.9679	0.8607	1.0482	1.0575	-1.1617	-0.9518	-0.8803	-0.8145	-1.1028	-0.912	-0.8323	-1.0243	-0.9673	-0.5911	-1.0328	-1.1797	-1.1525	-0.9531	-0.9901
Palmitoyl Ethanolamide	1.0389	3.26e-07	1.1284	-0.5035	1.7833	1.1976	0.7913	0.8765	-1.2173	1.0496	0.4366	0.4473	1.5451	1.6468	1.0394	0.8244	0.4936	-0.5012	-0.6511	0.0775	-0.3797	-0.5965	-1.2926	-1.221	-0.9554	-1.4666	-1.0105	-0.718	-0.5921	-0.5455	-1.276	-0.4103
Stearoylethanolamide	1.1331	3.292e-09	0.7708	-0.7518	1.451	1.1262	0.6035	1.1394	0.2195	0.9819	0.7192	0.7793	1.4493	1.1449	1.0157	0.6177	1.2407	-0.0236	-0.0953	-0.3955	-0.1527	-0.5556	-1.2051	-1.7526	-1.1386	-1.4458	-0.9035	-0.5492	-1.0722	-0.8357	-0.9763	-1.4055
R-Palmitoyl-(2-methyl) Ethanolamide	1.1156	8.055e-07	0.6729	-1.011	1.4372	0.9758	0.5792	1.0638	-0.3481	1.0916	0.6347	0.5866	1.7057	0.9654	0.9786	0.7627	1.2027	-0.312	-0.2284	-0.0456	0.0263	-0.9258	-1.7977	-2.1683	-0.5103	-1.1929	-0.354	-0.5396	-0.4505	-0.5964	-1.3526	-0.8501
D-erythro-Sphingosine C-17	1.9851	7.768e-11	1.1015	-0.9837	1.3834	1.2691	1.2642	1.2174	1.1943	0.8564	0.6799	0.6996	0.6337	0.8015	1.0385	0.6171	1.2899	-1.0991	-1.1293	-1.0639	-1.1491	-1.079	-1.0809	-1.042	-1.1056	-0.296	-0.6195	-1.0871	-0.4723	-0.3811	-0.3582	-1.0997
Myristoleic acid	1.6265	4.321e-11	0.3912	0.4213	1.3394	1.012	1.172	0.9168	1.3005	0.9561	0.6761	0.6844	0.3247	0.991	1.2505	0.4428	1.2566	-1.2391	0.2447	-1.1843	-0.991	-1.2078	-1.2108	-1.2295	-1.2492	-0.6485	-0.2059	-1.2204	0.3141	-1.1216	-1.1357	-1.0507
3b-Hydroxy-5-cholenoic acid	1.613	2.905e-10	0.6268	0.4936	0.7961	0.7387	1.2344	0.7428	0.4722	1.2099	0.7894	0.767	0.6136	0.8647	1.0347	1.5629	0.9395	-1.559	-1.4962	-0.2343	-0.2506	-1.4903	-1.4859	-0.2715	0.0725	-1.4192	-1.0876	-1.1558	-0.7718	-0.2694	-1.4813	0.0142
N-(1-Deoxy-1-fructosyl)proline	1.398	9.675e-10	0.2857	0.2025	0.1528	0.0285	0.5382	0.6269	1.3162	1.5261	0.5855	0.5545	2.3299	0.8174	0.6309	1.5205	1.5922	-0.9288	-0.9662	-1.295	-0.7117	-0.8945	-1.3712	-0.8513	-0.7293	-1.0632	-0.7773	-0.5587	-0.22	-0.9034	-1.0767	-0.3606
