# Supplementary material for: Integrated 16S rRNA Sequencing, Metagenomics, and Metabolomics to Characterize Gut Microbial Composition, Function, and Fecal Metabolic Phenotype in Non-obese Type 2 Diabetic Goto-Kakizaki Rats
Source: Front Microbiol. 2020 Jan 20;10:3141. doi: 10.3389/fmicb.2019.03141 (PMC6984327; doi:10.3389/fmicb.2019.03141)
Supplement: TABLE S2 — The different fecal metabolites with VIP > 1.5 and P < 0.05 between GK rats and Wistar rats. [file Table_2.XLS]

## Sheet: VIP>1.5
Metabolite		VIP_value	P_value	DM_12	DM_15	DM_18	DM_19	DM_26	DM_28	DM_331	DM_333	DM_37	DM_38	DM_42	DM_43	DM_44	DM_45	DM_46	Con_54	Con_55	Con_56	Con_57	Con_63	Con_64	Con_68	Con_91	Con_92	Con_93	Con_94	Con_95	Con_96	Con_97	Con_98
Caryophyllene epoxide		1.7074	3.023e-06	-1.2423	-1.2316	-1.2385	-1.2872	-0.5961	-1.2597	-1.2621	-1.2321	-0.1706	-0.0744	0.8235	0.8481	-1.2995	-1.2487	-0.4359	0.0964	1.3562	0.1544	1.4253	-0.5861	0.8282	0.2397	0.7116	1.1016	0.7574	0.5545	1.0399	1.0113	0.5276	1.6888
6,10-Dimethyl-5(E),9-undecadien-2-one		1.7983	1.374e-08	-1.4382	-1.4214	-1.4323	-1.51	-1.4939	-0.0365	-1.4695	-1.4222	-0.0871	-0.0339	0.0769	-0.2478	-1.5302	0.1726	-0.3726	1.1272	1.0251	0.2482	0.9637	1.1662	0.7084	0.5398	0.4817	0.7919	0.5627	0.4138	0.6539	1.054	1.0552	1.4541
Gamma-CEHC		1.7673	6.413e-13	-0.9647	-0.3774	-0.9891	-1.2455	-1.4158	-1.2631	-1.4192	-1.1032	-0.8834	-0.9444	-0.1259	-0.2839	-1.179	-0.3177	-1.0581	0.927	0.8602	1.38	0.9666	1.1027	1.4069	1.0915	0.648	1.1971	0.4989	0.6419	0.0655	1.1926	0.5162	1.0751
1-Phenylethyl formate		1.677	4.431e-10	-0.8709	-0.8893	-1.3258	-0.9392	-1.3991	-1.3657	-1.3701	-1.3137	-0.642	-0.9019	0.243	-0.068	-0.7926	0.1951	-1.3853	0.8146	0.5131	1.2828	0.9622	1.1318	1.3575	1.0427	0.5454	1.2043	0.6766	0.6597	-0.3137	1.1513	0.6523	1.1448
Tetradecanedioic acid		1.5887	1.079e-07	-1.214	0.1186	0.0651	-1.3122	-0.6679	-1.2206	-0.4156	-1.2215	-1.2819	-0.3522	-0.8131	-1.0536	-0.9261	-0.2289	-1.2846	1.3149	1.3661	1.0582	1.0024	0.4913	0.666	-0.995	0.0517	1.3841	0.7249	1.074	1.2856	0.8312	1.6554	-0.1024
16,16-dimethyl-PGA1		1.6987	7.722e-12	-1.1566	-0.6972	-0.3221	-1.1097	-0.9888	-0.6708	0.1063	-1.2821	-1.4513	-1.285	-0.6681	-0.9498	-0.5544	-1.4392	-0.862	1.033	1.4746	0.5619	1.075	0.4785	0.8881	-0.1136	0.6204	1.402	1.278	0.9653	1.1717	0.7222	1.3363	0.4373
PGA1		1.7634	6.398e-15	-0.8803	-0.5663	-0.4593	-0.9892	-1.2376	-0.8277	-0.6446	-1.0525	-1.3949	-1.525	-0.5569	-0.7239	-0.7785	-1.3801	-0.8923	0.8707	1.5347	0.6632	1.4977	0.6111	1.0682	0.4134	0.8484	1.3097	0.81	0.6903	1.031	0.789	1.245	0.5267
Hepoxilin B3		1.5604	3.022e-13	-1.0002	-0.6221	-0.4748	-0.9228	-1.0221	-0.756	-0.6034	-1.0692	-1.34	-0.9745	-0.7694	-0.5917	-1.1957	-1.4591	-0.8329	1.039	1.5787	0.6893	1.6277	0.4594	0.876	-0.0356	0.8063	1.4181	0.9518	0.7712	0.9845	0.6941	1.4396	0.3342
5a-Cholestane-3a,7a,12a,25-tetrol		1.8106	2.158e-17	-1.1043	-1.0752	-0.9393	-0.8998	-0.9336	-0.6856	-0.3623	-0.8325	-1.0521	-1.031	-1.1377	-1.2643	-0.9872	-0.8611	-1.0282	1.2281	1.1527	0.5956	1.0228	0.9031	0.6671	0.058	0.9449	1.2319	1.1791	1.1798	1.0336	1.0556	1.2612	0.6805
7alpha,12alpha,24-trihydroxy-5beta-cholestan-3-one		1.5315	2.893e-12	-0.9499	-0.9044	-0.5499	-0.4893	-0.921	-0.4269	-0.5075	-0.7095	-1.2533	-1.0719	-1.0106	-1.1496	-1.2808	-1.0597	-1.1465	1.3659	1.2003	0.3768	1.1411	0.9135	0.3427	-0.5829	0.9392	1.2558	1.2226	1.1424	1.1086	1.0798	1.321	0.6039
12-Ketodeoxycholic acid		1.883	6.465e-14	-0.9069	-0.3651	-0.7411	-1.1297	-1.0063	-0.9635	-0.6715	-0.9203	-1.0474	-1.007	-0.8177	-1.0611	-1.3215	-0.8647	-0.93	1.3277	1.2005	0.6482	1.2693	0.7566	0.8325	0.1858	1.3136	1.1	1.4212	1.1177	0.5635	0.7466	1.4396	-0.1689
cholesta-5,22E-dien-3β-ol		1.5106	6.201e-14	-1.2305	-0.498	-1.0384	-0.9168	-0.8933	-0.654	-0.3883	-1.155	-0.9812	-0.9809	-0.9519	-1.1038	-0.941	-1.1292	-0.8944	1.2728	1.6491	1.1119	1.4831	0.957	0.8651	0.1029	1.0317	0.6853	0.5867	1.1102	0.8148	1.0094	1.1611	-0.084
PE(15:0/22:2(13Z,16Z))		1.8315	5.58e-11	-0.5043	0.0291	-0.5082	-0.6014	-0.8118	-0.6282	-0.2795	-1.2231	-1.7016	-1.7853	-0.5431	-0.8473	-1.2016	-1.7656	-0.7324	1.2013	1.0554	1.0356	1.0597	1.1269	0.915	0.4918	0.9444	1.039	0.6013	0.8148	1.0276	1.1825	0.8363	-0.2275
Suberic acid		1.7065	1.275e-11	-0.9418	0.1832	-0.0056	-0.1101	-1.459	-1.083	-1.1466	-1.3902	-0.9507	-1.027	-0.8	-0.6176	-0.7382	-1.7442	-1.4459	0.686	0.9058	0.7758	1.0291	0.8909	0.6857	0.6767	1.2535	0.6778	0.3265	1.0882	1.2255	1.2232	1.2236	0.6084
R-Palmitoyl-(1-methyl) Ethanolamide		1.6167	3.269e-07	-0.5444	-2.1761	-0.2019	-0.0975	-0.8476	-0.2071	-2.455	-0.2956	-0.2624	-0.0936	-0.0233	-1.876	-0.5272	-1.1107	-0.8196	0.8055	0.8666	0.8639	1.3565	0.7835	0.1402	-0.1243	1.0579	0.356	1.0026	0.8849	0.9823	1.1646	0.3164	1.0817
(23S)-1α-hydroxy-25,27-didehydrovitamin D3 26,23-lactone		2.1858	3.25e-20	-0.8028	-1.2774	-0.5508	-1.3381	-1.0859	-1.1067	-0.9384	-1.0997	-0.9326	-0.7853	-1.1905	-1.2314	-0.6736	-0.8989	-0.4899	1.1745	0.9452	0.8528	0.955	0.99	0.9545	0.5535	0.7952	0.8946	1.1232	1.1083	1.1301	1.1013	1.0327	0.7908
26:5(8Z,11Z,14Z,17Z,20Z)		1.926	1.283e-11	-1.5802	-1.6059	0.1324	-1.234	-0.4616	-1.4006	-1.1889	-1.0393	-0.5954	-0.1588	-1.3927	-0.6773	-0.4811	-1.6315	0.0389	0.8447	0.8742	0.5719	0.9929	0.8209	0.734	0.8109	1.0049	0.8416	0.8397	1.1333	1.0224	1.0888	0.7951	0.9006
Cibaric acid		1.6438	9.93e-11	-0.8133	-0.8068	-0.8324	-0.9286	-0.9095	-0.8553	-0.913	-0.8221	-0.8237	-0.9619	-0.8409	-0.6591	-1.0303	-0.9383	-0.8962	0.0053	1.0766	1.1768	1.3686	0.5607	1.4173	1.3109	1.1736	1.2804	-0.1734	1.048	0.3902	1.5866	-0.5884	1.3981
Alpha-CEHC		3.0764	4.665e-20	-0.5973	-1.1537	-1.1545	-0.7384	-1.1568	-1.1552	-0.6394	-1.1542	-1.1586	-1.1583	-0.5813	-0.2708	-1.16	-1.1576	-1.1565	0.943	0.97	0.9902	0.9536	0.961	1.0388	0.9572	0.8353	1.0406	0.8278	0.8418	0.8903	1.0456	1.0121	1.0855
2-Methylcyclododecanone		2.2822	1.78e-15	-0.9465	-0.9332	-0.9418	-1.0035	-0.9907	-0.9047	-0.9714	-0.9338	-0.9907	-0.986	-0.7615	-0.9972	-1.0196	-0.6221	-0.9815	0.8554	1.057	0.9855	1.1928	1.3642	1.161	1.3469	0.7208	1.0938	0.5549	0.1417	0.1187	1.0729	0.592	1.7263
21-hydroxyallopregnanolone		1.5523	2.937e-10	-1.1711	-0.9809	-0.9832	-0.8587	-0.8185	-1.1186	-1.3766	-0.9444	-0.7246	-0.7844	-0.8189	-1.1697	-0.704	0.3926	-0.8237	0.42	0.8149	1.3405	0.5193	0.3635	0.9476	0.5166	0.5398	0.9765	1.0499	1.794	1.4158	1.8512	0.6622	-0.3272
5-cis Carbaprostacyclin		1.5808	1.345e-15	-1.0889	-1.4023	-1.4627	-1.0985	-0.6779	-0.6814	-0.9902	-0.7994	-0.8827	-0.8098	-0.9616	-1.2051	-0.838	-0.1578	-0.9433	1.0467	0.9447	0.9847	0.7807	0.8241	1.1444	0.6235	0.9914	0.7518	1.2833	1.3354	1.0264	1.3455	0.8599	0.0571
17a-Hydroxypregnenolone		1.5134	2.47e-09	-1.1157	-2.1352	-1.8846	-1.3267	-0.3617	-0.6851	-0.7329	-0.7312	-0.5356	-0.6317	-0.6865	-1.2046	-0.5173	0.469	-0.4764	0.7252	0.9607	1.1179	0.6668	0.5636	0.9422	0.3577	0.8468	0.877	1.3519	1.3325	0.9639	1.3855	0.6608	-0.1963
(3beta,9beta)-7-Drimene-3,11,12-triol		1.7984	8.993e-10	-0.9489	-0.5069	-1.0065	-1.3318	-0.7341	-0.1597	-0.9774	-0.5329	-0.9492	-1.1115	-0.2768	-0.2324	-1.8606	-0.701	-1.3894	1.1411	1.2975	-0.3148	1.2839	0.7985	1.121	-0.1427	0.9236	1.2817	0.8631	0.9986	1.07	1.1416	1.3275	-0.0715
LysoPE(14:0/0:0)		1.6498	1.086e-12	-0.7715	-0.6307	-1.0799	-1.4381	-1.4045	-0.5816	-1.1005	-0.1872	-0.6257	-0.5893	-0.805	-1.1849	-1.5897	-0.2993	-1.2356	1.1781	0.9049	1.0215	0.6532	1.1375	0.8968	0.5065	0.8812	1.2706	1.0669	0.8033	0.9901	1.2402	1.2228	-0.2501
Oenanthic ether		1.624	2.203e-10	-0.1777	-0.4409	-1.1033	-1.2522	-1.2368	-0.0493	-1.2396	0.1545	-1.2879	-1.2791	-0.6732	-1.1177	-1.3335	-0.8555	-1.0327	1.2364	0.8138	0.7392	0.9087	1.3123	0.912	0.1353	0.2007	1.2524	1.0805	1.2323	1.1899	1.4857	0.5112	-0.0858
2,7,11-Cembratrien-4,6-diol		1.9402	2.961e-15	-0.5682	-1.108	-1.0269	-0.4487	-1.5719	-0.4925	-1.5211	-0.2229	-1.1344	-1.1995	-0.965	-1.2137	-0.9528	-0.4037	-1.1257	0.8211	0.905	0.6835	1.0691	0.7616	0.7288	0.4306	0.9852	1.089	1.1004	1.2913	1.175	0.9945	0.9388	0.9812
7Z,10Z-Hexadecadienoic acid		1.9391	5.666e-21	-0.668	-0.9766	-0.9979	-0.6093	-1.062	-1.0169	-1.0649	-0.829	-1.1146	-1.1054	-1.005	-1.0411	-1.1619	-0.7393	-1.051	0.8942	0.8346	0.5705	1.3328	1.0308	0.6745	0.6942	1.0657	0.9038	0.8023	0.9637	1.3993	1.2321	0.9873	1.0571
(±)-Enterolactone		1.5733	5.135e-15	-0.904	-1.5747	-1.8495	-0.2895	-0.6035	-0.6016	-0.9197	-0.5053	-1.0334	-1.1019	-0.9826	-0.6108	-0.7332	-1.2416	-0.9711	1.0072	0.9434	0.8925	0.8655	1.0429	1.2133	1.0209	0.9657	0.9565	0.1314	0.9804	0.9078	1.1521	0.9395	0.9032
(3beta,17alpha,23S)-17,23-Epoxy-3,29-dihydroxy-27-norlanost-8-en-24-one		1.5581	2.711e-13	-1.2754	-1.5379	-1.883	-0.8818	-0.7876	-0.1859	-0.5187	-0.7304	-1.0086	-0.9759	-0.2273	-0.5163	-1.4161	-0.9726	-0.7251	0.9524	0.9398	0.4733	0.9383	1.3128	0.6592	0.708	0.7207	1.1313	0.8213	1.0866	1.4344	1.1292	0.789	0.5467
(6beta,22E)-6-Hydroxystigmasta-4,22-dien-3-one		1.6421	4.198e-13	-0.895	-1.4233	-1.2841	-0.7692	-0.9608	-0.6047	-0.8141	-0.9153	-1.157	-1.2037	-0.2628	-0.7487	-0.9503	-0.9092	-0.7086	1.0241	0.8534	0.4881	0.9336	0.6499	0.8316	-0.2018	0.8991	1.4229	0.9209	1.6775	0.8917	1.6185	1.1647	0.4324
5-trans Prostaglandin D2		1.5844	2.382e-19	-1.1483	-0.8757	-1.0628	-0.7847	-0.8955	-0.567	-0.8652	-0.6838	-1.074	-1.0891	-0.711	-0.96	-1.6871	-0.9284	-1.0157	0.9932	0.883	0.9344	0.8633	0.8778	1.0066	0.5228	0.8871	1.1239	1.0707	1.21	0.9313	1.3303	1.0966	0.6172
PE(14:0/18:3(6Z,9Z,12Z))		1.7318	3.096e-08	1.4128	1.9039	1.3813	0.3614	0.2943	1.258	-1.1527	0.5195	1.0026	1.2448	1.3428	0.6638	-0.0099	1.146	0.7142	-0.3648	-1.0266	-0.8582	-0.5039	-0.3984	-1.0276	-0.5609	-1.0278	-0.8255	-1.1507	-1.1456	-0.8917	-1.1485	-1.12	-0.0325
Cer(d18:0/18:0(2OH))		2.2581	2.084e-10	0.8025	0.0256	0.9137	1.2094	1.2108	1.1205	1.2412	0.7147	0.6163	0.5545	0.5524	1.0296	1.109	0.6684	1.1639	-0.4271	-0.0135	-0.2479	-0.1404	-0.4782	-0.4804	-1.3927	-0.8719	-1.928	-1.0132	-0.8984	-0.6486	-1.3959	-1.9278	-1.0684
Cer(d18:0/18:1(9Z))		1.5403	2.985e-05	0.7423	-0.2754	0.4607	1.104	1.0458	1.0686	1.0167	-0.1666	0.6541	0.6634	0.49	0.8832	1.0035	0.42	0.9896	0.1706	0.0946	0.2556	0.4577	0.333	0.408	-2.4209	-1.0962	-1.2058	-1.0356	-0.6437	-0.5852	-1.1328	-1.3335	-2.3657
PE(20:0/20:4(5Z,8Z,11Z,14Z))		1.6613	3.163e-06	0.8164	0.5144	0.7033	0.9963	1.0458	1.0075	1.1792	1.179	0.426	0.3637	0.6823	0.5327	0.2615	0.222	0.9623	-0.1558	-0.4996	-1.7291	-0.5792	-0.3927	-0.5697	-1.6875	-0.3163	-0.9845	0.3695	0.092	-0.2579	-0.5772	-0.2939	-3.3105
Frangulanine		1.5045	2.419e-08	0.8579	0.8101	1.1255	0.9396	0.6315	0.9662	0.9207	0.3755	0.8587	0.8739	0.5594	0.6067	0.8994	0.956	0.7523	-0.1099	-0.7367	-0.7889	-0.4429	-0.3954	-1.0568	-1.9986	-1.1839	-1.7413	0.1494	-0.7165	0.7786	-0.4227	-1.3751	-2.0928
3b-Hydroxy-5-cholenoic acid		1.613	2.905e-10	0.6268	0.4936	0.7961	0.7387	1.2344	0.7428	0.4722	1.2099	0.7894	0.767	0.6136	0.8647	1.0347	1.5629	0.9395	-1.559	-1.4962	-0.2343	-0.2506	-1.4903	-1.4859	-0.2715	0.0725	-1.4192	-1.0876	-1.1558	-0.7718	-0.2694	-1.4813	0.0142
2,6,10,10-Tetramethyl-1-oxaspiro[4.5]decan-6-ol		1.7221	3.242e-10	0.457	0.7308	0.9768	0.8919	0.9965	0.7278	0.6125	0.6321	1.0402	1.1817	0.7535	0.9386	1.343	0.4604	1.1277	-1.6018	-0.2643	-1.6243	-1.2174	-1.1458	-1.4724	-0.0754	-0.7187	-1.5842	-0.7761	-0.192	0.2656	-0.6865	-1.5836	-0.1937
Myristoleic acid		1.6265	4.321e-11	0.3912	0.4213	1.3394	1.012	1.172	0.9168	1.3005	0.9561	0.6761	0.6844	0.3247	0.991	1.2505	0.4428	1.2566	-1.2391	0.2447	-1.1843	-0.991	-1.2078	-1.2108	-1.2295	-1.2492	-0.6485	-0.2059	-1.2204	0.3141	-1.1216	-1.1357	-1.0507
D-erythro-Sphingosine C-17		1.9851	7.768e-11	1.1015	-0.9837	1.3834	1.2691	1.2642	1.2174	1.1943	0.8564	0.6799	0.6996	0.6337	0.8015	1.0385	0.6171	1.2899	-1.0991	-1.1293	-1.0639	-1.1491	-1.079	-1.0809	-1.042	-1.1056	-0.296	-0.6195	-1.0871	-0.4723	-0.3811	-0.3582	-1.0997
Cer(d18:0/15:0)		1.7682	7.183e-08	0.2464	-0.4564	0.757	1.2041	1.2633	0.9018	1.7601	0.2952	0.6602	0.6014	0.5917	0.5715	1.3753	0.8626	1.2667	-0.2275	-1.7635	0.0238	-0.4723	0.2155	-0.7904	-1.1669	-0.7906	-1.2724	-1.4416	-0.55	-0.0562	-0.7812	-0.8034	-2.0241
Cer(d18:0/14:0)		1.7273	1.18e-07	-0.2185	-0.334	1.4902	1.3639	1.1942	0.8146	1.9232	0.0135	0.2504	-0.0344	0.6017	0.6664	1.5725	0.9618	1.5219	-0.2155	-1.0648	-0.9558	-1.0882	0.5143	-1.0079	-1.022	-1.0369	-0.952	-0.9909	-0.9829	-0.0627	-0.9408	-0.9514	-1.03
5-(1-hydroxypropan-2-yl)isolongifol-4-ene		1.7975	8.409e-10	0.277	0.5964	1.0105	1.0487	1.4019	0.4144	0.7402	0.1688	1.1334	1.0543	0.6417	1.2375	1.3645	0.1709	1.4691	-0.1969	-1.3907	-1.3119	-1.4147	-0.6584	-1.3324	-0.4543	-0.4738	-1.275	-1.315	0.302	-1.3239	-0.3141	-1.2745	-0.2959
1-Monopalmitin		2.071	2.129e-24	0.9047	0.8177	1.1811	0.8648	0.9993	0.9594	0.6631	0.773	0.9171	0.9674	1.0737	1.0796	1.2385	0.9964	1.1391	-0.9536	-0.8826	-1.0463	-0.8148	-0.8723	-0.9761	-0.7942	-0.7772	-1.2237	-1.0578	-0.9189	-1.296	-0.9934	-1.1163	-0.8515
MG(0:0/14:0/0:0)		1.5472	4.445e-15	1.0991	1.0561	1.3452	0.8167	0.896	0.8981	0.2151	0.5488	0.5603	0.5044	1.3191	1.1791	1.2729	1.1894	1.031	-0.7747	-0.5463	-1.2724	-0.5886	-0.7221	-0.9488	-0.6782	-0.6825	-0.9427	-1.8148	-0.969	-1.2623	-0.9056	-1.0511	-0.7723
C17 Sphinganine		1.5238	5.781e-12	0.5937	0.3035	1.7087	1.1549	1.1866	1.0582	1.858	0.5069	0.9374	0.9501	0.0902	0.344	1.0993	0.2688	1.3008	-0.4422	-0.9121	-1.095	-0.5001	-0.695	-0.5102	-1.325	-0.9352	-1.0623	-1.5238	-0.6636	-0.9672	-1.0386	-0.8552	-0.8355
Docosatrienoic acid		2.101	1.616e-19	0.9679	0.9937	0.9878	0.9256	1.016	1.0321	1.0099	0.9598	0.8766	0.8921	0.9779	0.9399	0.8981	0.9399	0.942	-1.0229	-0.7777	-0.8521	-0.5937	-0.8059	-1.0025	-1.9137	-1.1942	-0.7924	-0.891	-0.6787	-0.9684	-1.2975	-0.6935	-0.8751
Ambrettolic acid		1.5894	6.646e-14	0.7598	0.7972	1.1078	0.6649	0.968	1.0272	0.758	0.7972	0.8309	0.9441	1.0867	1.014	1.0186	0.979	0.9984	-0.317	-0.7999	-1.565	-1.709	-0.3429	-0.6423	-1.614	-0.996	-0.7173	-1.1234	-0.5551	-0.4249	-0.9015	-0.4179	-1.6255
9'-Carboxy-gamma-chromanol		1.8304	7.269e-19	0.8955	0.7167	0.6962	1.0839	1.0202	0.97	1.1399	0.9966	0.9918	0.9964	0.817	0.9213	1.0183	1.153	0.8979	-0.8069	-1.008	-1.2692	-1.0687	-0.9505	-1.146	-1.1937	-0.9034	-1.0734	0.002	-0.9148	-0.8753	-0.8303	-0.8455	-1.4309
(1S)-1-hydroxy-23-oxo-24,25,26,27-tetranorcalciol		1.6466	8.123e-16	1.0288	0.9221	0.976	0.8916	0.9512	0.9531	1.2111	1.0434	0.8535	0.8858	0.6843	0.7889	0.9422	0.9272	0.9673	-0.6835	-1.0855	-1.2731	-1.1823	-0.859	-0.8812	-1.1749	-0.9305	-0.9412	0.0801	-0.6313	-0.8508	-0.8058	-0.8303	-1.9774
Sarmentosin		1.7712	2.188e-06	0.7951	0.9072	1.446	1.561	0.7067	0.0197	-0.2576	0.0014	0.9199	0.9305	1.383	0.849	0.7215	0.4235	0.6001	-1.5422	-0.9047	0.6019	0.278	0.6143	-0.3364	-1.5401	-0.5151	-1.5187	-0.688	-1.5381	-1.5334	-0.6605	-1.5186	-0.2054
N,N-Dimethylsphingosine		1.6469	3.384e-06	0.6035	-0.3915	0.9608	0.8122	1.4661	0.8798	0.9298	0.8118	0.7231	0.8045	-0.1398	0.7261	0.8686	0.6906	1.1257	-2.0229	0.1327	-0.3291	0.1898	-0.646	-0.6556	-2.0199	-0.6668	-0.5511	-2.0068	-0.1049	-2.0105	-0.3805	-0.0771	0.2775
